# Supplementary material for: A comparative study using response surface methodology and artificial neural network towards optimized production of melanin by Aureobasidium pullulans AKW
Source: Sci Rep. 2023 Aug 19;13:13545. doi: 10.1038/s41598-023-40549-z (PMC10439932; doi:10.1038/s41598-023-40549-z)
Supplement: Supplementary file 1 — Supplementary Information 1. [file 41598_2023_40549_MOESM1_ESM.xlsx]

## Sheet: TGA
Filename:	D:\Mansoura University\khaled elataar\melamine.t6d
Operator ID:
Sample ID:	melamine
Comment:
Serial Number:	17011905
Data Collected:	20/03/2023 09:13:25 Õ
Sample Weight:	8.835 mg
Display Weight:	8.835
Validation
Validated:	No
By:
Date:
Calibration Information
Filename:	C:\Program Files (x86)\PerkinElmer\Pyris\Calibrations\2-3-2023.t6c
Date/Time:	08/03/2023 11:24:06 Õ
Initial Conditions
Temperature:	30.00 °C
Baseline Filename:
End Condition:	Go To Load
Total Points in Run:	3080
Method Steps:
Pre-Run Actions
Start the Run
	... if the Weight % Equilibrates Within +/- 5.000e-003
Switch the Gas to Nitrogen at 20.0 ml/min
	Action occurs Immediately
1)	Heat from 30.00°C to 800.00°C at 15.00°C/min
1) TGA Temperature Scan
	Time	Unsubtracted	Baseline	Program	Sample	Approx.
		Weight	Weight	Temperature	Temperature	Gas Flow
	0	8.83254	0	30.25	32.71	19.8
	0.016667	8.83254	0	30.25	32.71	19.8
	0.033333	8.83233	0	30.5	32.71	19.8
	0.05	8.83233	0	30.75	32.71	19.8
	0.066667	8.83233	0	31	32.7	19.8
	0.083333	8.83211	0	31.25	32.7	19.8
	0.1	8.83211	0	31.5	32.7	19.8
	0.116667	8.83233	0	31.75	32.7	19.8
	0.133333	8.83233	0	32	32.7	19.8
	0.15	8.83233	0	32.25	32.7	19.8
	0.166667	8.83233	0	32.5	32.7	19.8
	0.183333	8.83233	0	32.75	32.7	19.8
	0.2	8.83254	0	33	32.71	19.8
	0.216667	8.83276	0	33.25	32.71	19.8
	0.233333	8.83297	0	33.5	32.72	19.8
	0.25	8.83318	0	33.75	32.73	19.8
	0.266667	8.83318	0	34	32.75	19.8
	0.283333	8.83361	0	34.25	32.77	19.8
	0.3	8.83382	0	34.5	32.79	19.8
	0.316667	8.83382	0	34.75	32.82	19.8
	0.333333	8.83404	0	35	32.86	19.8
	0.35	8.83404	0	35.25	32.9	19.8
	0.366667	8.83425	0	35.5	32.94	19.8
	0.383333	8.83446	0	35.75	32.99	19.8
	0.4	8.83446	0	36	33.04	19.8
	0.416667	8.83446	0	36.25	33.1	19.8
	0.433333	8.83446	0	36.5	33.16	19.8
	0.45	8.83446	0	36.75	33.23	19.8
	0.466667	8.83446	0	37	33.3	19.8
	0.483333	8.83425	0	37.25	33.37	19.8
	0.5	8.83425	0	37.5	33.45	19.8
	0.516667	8.83425	0	37.75	33.53	19.8
	0.533333	8.83425	0	38	33.62	19.8
	0.55	8.83404	0	38.25	33.7	19.8
	0.566667	8.83404	0	38.5	33.79	19.8
	0.583333	8.83404	0	38.75	33.89	19.8
	0.6	8.83404	0	39	33.98	19.8
	0.616667	8.83382	0	39.25	34.08	19.8
	0.633333	8.83382	0	39.5	34.18	19.8
	0.65	8.83404	0	39.75	34.29	19.8
	0.666667	8.83404	0	40	34.39	19.8
	0.683333	8.83404	0	40.25	34.5	19.8
	0.7	8.83382	0	40.5	34.61	19.8
	0.716667	8.83404	0	40.75	34.73	19.8
	0.733333	8.83382	0	41	34.84	19.8
	0.75	8.83361	0	41.25	34.96	19.8
	0.766667	8.83361	0	41.5	35.08	19.8
	0.783333	8.83339	0	41.75	35.2	19.8
	0.8	8.83339	0	42	35.33	19.8
	0.816667	8.83339	0	42.25	35.45	19.8
	0.833333	8.83318	0	42.5	35.58	19.8
	0.85	8.83318	0	42.75	35.71	19.8
	0.866667	8.83297	0	43	35.85	19.8
	0.883333	8.83297	0	43.25	35.98	19.8
	0.9	8.83297	0	43.5	36.12	19.8
	0.916667	8.83297	0	43.75	36.25	19.8
	0.933333	8.83297	0	44	36.39	19.8
	0.95	8.83318	0	44.25	36.54	19.8
	0.966667	8.83318	0	44.5	36.68	19.8
	0.983333	8.83318	0	44.75	36.82	19.8
	1	8.83318	0	45	36.97	19.8
	1.01667	8.83318	0	45.25	37.12	19.8
	1.03333	8.83318	0	45.5	37.27	19.8
	1.05	8.83318	0	45.75	37.42	19.8
	1.06667	8.83297	0	46	37.57	19.8
	1.08333	8.83297	0	46.25	37.73	19.8
	1.1	8.83297	0	46.5	37.88	19.8
	1.11667	8.83276	0	46.75	38.04	19.8
	1.13333	8.83276	0	47	38.2	19.8
	1.15	8.83254	0	47.25	38.36	19.8
	1.16667	8.83233	0	47.5	38.52	19.8
	1.18333	8.83211	0	47.75	38.69	19.8
	1.2	8.8319	0	48	38.85	19.8
	1.21667	8.8319	0	48.25	39.01	19.8
	1.23333	8.83169	0	48.5	39.18	19.8
	1.25	8.83147	0	48.75	39.35	19.8
	1.26667	8.83126	0	49	39.52	19.8
	1.28333	8.83105	0	49.25	39.69	19.8
	1.3	8.83105	0	49.5	39.86	19.8
	1.31667	8.83083	0	49.75	40.03	19.8
	1.33333	8.83083	0	50	40.21	19.8
	1.35	8.83062	0	50.25	40.38	19.8
	1.36667	8.83041	0	50.5	40.56	19.8
	1.38333	8.83041	0	50.75	40.73	19.8
	1.4	8.83019	0	51	40.91	19.8
	1.41667	8.83019	0	51.25	41.09	19.8
	1.43333	8.82998	0	51.5	41.27	19.8
	1.45	8.82977	0	51.75	41.45	19.8
	1.46667	8.82977	0	52	41.63	19.8
	1.48333	8.82977	0	52.25	41.81	19.8
	1.5	8.82955	0	52.5	42	19.8
	1.51667	8.82955	0	52.75	42.18	19.8
	1.53333	8.82934	0	53	42.37	19.8
	1.55	8.82913	0	53.25	42.55	19.8
	1.56667	8.82913	0	53.5	42.74	19.8
	1.58333	8.82891	0	53.75	42.93	19.8
	1.6	8.82891	0	54	43.12	19.8
	1.61667	8.8287	0	54.25	43.31	19.8
	1.63333	8.82849	0	54.5	43.5	19.8
	1.65	8.82849	0	54.75	43.69	19.8
	1.66667	8.82827	0	55	43.88	19.8
	1.68333	8.82806	0	55.25	44.07	19.8
	1.7	8.82784	0	55.5	44.26	19.8
	1.71667	8.82784	0	55.75	44.46	19.8
	1.73333	8.82763	0	56	44.65	19.8
	1.75	8.82742	0	56.25	44.85	19.8
	1.76667	8.8272	0	56.5	45.04	19.8
	1.78333	8.82699	0	56.75	45.24	19.8
	1.8	8.82678	0	57	45.43	19.8
	1.81667	8.82656	0	57.25	45.63	19.8
	1.83333	8.82656	0	57.5	45.83	19.8
	1.85	8.82635	0	57.75	46.03	19.8
	1.86667	8.82614	0	58	46.23	19.8
	1.88333	8.82614	0	58.25	46.43	19.8
	1.9	8.82592	0	58.5	46.63	19.8
	1.91667	8.82571	0	58.75	46.83	19.8
	1.93333	8.82571	0	59	47.03	19.8
	1.95	8.82528	0	59.25	47.23	19.8
	1.96667	8.82507	0	59.5	47.44	19.8
	1.98333	8.82507	0	59.75	47.64	19.8
	2	8.82486	0	60	47.84	19.8
	2.01667	8.82464	0	60.25	48.05	19.8
	2.03333	8.82443	0	60.5	48.25	19.8
	2.05	8.82422	0	60.75	48.46	19.8
	2.06667	8.82379	0	61	48.66	19.8
	2.08333	8.82336	0	61.25	48.87	19.8
	2.1	8.82293	0	61.5	49.08	19.8
	2.11667	8.82272	0	61.75	49.28	19.8
	2.13333	8.82251	0	62	49.49	19.8
	2.15	8.82208	0	62.25	49.7	19.8
	2.16667	8.82165	0	62.5	49.91	19.8
	2.18333	8.82123	0	62.75	50.12	19.8
	2.2	8.82101	0	63	50.33	19.8
	2.21667	8.8208	0	63.25	50.54	19.8
	2.23333	8.82037	0	63.5	50.75	19.8
	2.25	8.82016	0	63.75	50.96	19.8
	2.26667	8.81995	0	64	51.17	19.8
	2.28333	8.81973	0	64.25	51.38	19.8
	2.3	8.81952	0	64.5	51.59	19.8
	2.31667	8.81931	0	64.75	51.8	19.8
	2.33333	8.81888	0	65	52.01	19.8
	2.35	8.81866	0	65.25	52.22	19.8
	2.36667	8.81845	0	65.5	52.44	19.8
	2.38333	8.81824	0	65.75	52.65	19.8
	2.4	8.81803	0	66	52.86	19.8
	2.41667	8.8176	0	66.25	53.08	19.8
	2.43333	8.81717	0	66.5	53.29	19.8
	2.45	8.81674	0	66.75	53.5	19.8
	2.46667	8.81632	0	67	53.72	19.8
	2.48333	8.81589	0	67.25	53.93	19.8
	2.5	8.81568	0	67.5	54.15	19.8
	2.51667	8.81525	0	67.75	54.36	19.8
	2.53333	8.81504	0	68	54.58	19.8
	2.55	8.81482	0	68.25	54.8	19.8
	2.56667	8.8144	0	68.5	55.01	19.8
	2.58333	8.81418	0	68.75	55.23	19.8
	2.6	8.81397	0	69	55.44	19.8
	2.61667	8.81354	0	69.25	55.66	19.8
	2.63333	8.81333	0	69.5	55.88	19.8
	2.65	8.8129	0	69.75	56.1	19.8
	2.66667	8.81247	0	70	56.31	19.8
	2.68333	8.81205	0	70.25	56.53	19.8
	2.7	8.81183	0	70.5	56.75	19.8
	2.71667	8.81141	0	70.75	56.97	19.8
	2.73333	8.81119	0	71	57.19	19.8
	2.75	8.81077	0	71.25	57.4	19.8
	2.76667	8.81034	0	71.5	57.62	19.8
	2.78333	8.81013	0	71.75	57.84	19.8
	2.8	8.8097	0	72	58.06	19.8
	2.81667	8.80949	0	72.25	58.28	19.8
	2.83333	8.80884	0	72.5	58.5	19.8
	2.85	8.80842	0	72.75	58.72	19.8
	2.86667	8.80799	0	73	58.94	19.8
	2.88333	8.80735	0	73.25	59.16	19.8
	2.9	8.80671	0	73.5	59.38	19.8
	2.91667	8.8065	0	73.75	59.6	19.8
	2.93333	8.80586	0	74	59.82	19.8
	2.95	8.80564	0	74.25	60.04	19.8
	2.96667	8.80522	0	74.5	60.26	19.8
	2.98333	8.80479	0	74.75	60.48	19.8
	3	8.80415	0	75	60.71	19.8
	3.01667	8.80351	0	75.25	60.93	19.8
	3.03333	8.80287	0	75.5	61.15	19.8
	3.05	8.80223	0	75.75	61.37	19.8
	3.06667	8.8018	0	76	61.59	19.8
	3.08333	8.80116	0	76.25	61.82	19.8
	3.1	8.80052	0	76.5	62.04	19.8
	3.11667	8.80009	0	76.75	62.26	19.8
	3.13333	8.79967	0	77	62.48	19.8
	3.15	8.79903	0	77.25	62.71	19.8
	3.16667	8.79881	0	77.5	62.93	19.8
	3.18333	8.79838	0	77.75	63.15	19.8
	3.2	8.79796	0	78	63.38	19.8
	3.21667	8.79732	0	78.25	63.6	19.8
	3.23333	8.79689	0	78.5	63.82	19.8
	3.25	8.79625	0	78.75	64.05	19.8
	3.26667	8.79604	0	79	64.27	19.8
	3.28333	8.7954	0	79.25	64.5	19.8
	3.3	8.79497	0	79.5	64.72	19.8
	3.31667	8.79433	0	79.75	64.94	19.8
	3.33333	8.7939	0	80	65.17	19.8
	3.35	8.79326	0	80.25	65.39	19.8
	3.36667	8.79283	0	80.5	65.62	19.8
	3.38333	8.79219	0	80.75	65.84	19.8
	3.4	8.79177	0	81	66.07	19.8
	3.41667	8.79134	0	81.25	66.29	19.8
	3.43333	8.79091	0	81.5	66.51	19.8
	3.45	8.79027	0	81.75	66.74	19.8
	3.46667	8.78985	0	82	66.96	19.8
	3.48333	8.78942	0	82.25	67.19	19.8
	3.5	8.78878	0	82.5	67.41	19.8
	3.51667	8.78814	0	82.75	67.64	19.8
	3.53333	8.7875	0	83	67.86	19.8
	3.55	8.78643	0	83.25	68.09	19.8
	3.56667	8.78579	0	83.5	68.32	19.8
	3.58333	8.78515	0	83.75	68.54	19.8
	3.6	8.78472	0	84	68.77	19.8
	3.61667	8.78408	0	84.25	68.99	19.8
	3.63333	8.78344	0	84.5	69.22	19.8
	3.65	8.7828	0	84.75	69.44	19.8
	3.66667	8.78237	0	85	69.67	19.8
	3.68333	8.78195	0	85.25	69.89	19.8
	3.7	8.78131	0	85.5	70.12	19.8
	3.71667	8.78067	0	85.75	70.35	19.8
	3.73333	8.7796	0	86	70.57	19.8
	3.75	8.77896	0	86.25	70.8	19.8
	3.76667	8.7781	0	86.5	71.02	19.8
	3.78333	8.77725	0	86.75	71.25	19.8
	3.8	8.77661	0	87	71.48	19.8
	3.81667	8.77576	0	87.25	71.7	19.8
	3.83333	8.77511	0	87.5	71.93	19.8
	3.85	8.77448	0	87.75	72.15	19.8
	3.86667	8.77384	0	88	72.38	19.8
	3.88333	8.77319	0	88.25	72.61	19.8
	3.9	8.77255	0	88.5	72.83	19.8
	3.91667	8.7717	0	88.75	73.06	19.8
	3.93333	8.77085	0	89	73.29	19.8
	3.95	8.77021	0	89.25	73.51	19.8
	3.96667	8.76978	0	89.5	73.74	19.8
	3.98333	8.76892	0	89.75	73.97	19.8
	4	8.76807	0	90	74.19	19.8
	4.01667	8.76722	0	90.25	74.42	19.8
	4.03333	8.76636	0	90.5	74.65	19.8
	4.05	8.76572	0	90.75	74.87	19.8
	4.06667	8.76487	0	91	75.1	19.8
	4.08333	8.76402	0	91.25	75.33	19.8
	4.1	8.76295	0	91.5	75.56	19.8
	4.11667	8.76252	0	91.75	75.78	19.8
	4.13333	8.76167	0	92	76.01	19.8
	4.15	8.76081	0	92.25	76.24	19.8
	4.16667	8.75996	0	92.5	76.46	19.8
	4.18333	8.75932	0	92.75	76.69	19.8
	4.2	8.75868	0	93	76.92	19.8
	4.21667	8.75761	0	93.25	77.15	19.8
	4.23333	8.75676	0	93.5	77.37	19.7
	4.25	8.7559	0	93.75	77.6	19.7
	4.26667	8.75526	0	94	77.83	19.8
	4.28333	8.75441	0	94.25	78.05	19.8
	4.3	8.75377	0	94.5	78.28	19.8
	4.31667	8.7527	0	94.75	78.51	19.8
	4.33333	8.75121	0	95	78.74	19.8
	4.35	8.74971	0	95.25	78.96	19.8
	4.36667	8.74864	0	95.5	79.19	19.8
	4.38333	8.74822	0	95.75	79.42	19.8
	4.4	8.74758	0	96	79.65	19.8
	4.41667	8.74672	0	96.25	79.88	19.8
	4.43333	8.74544	0	96.5	80.1	19.8
	4.45	8.7448	0	96.75	80.33	19.8
	4.46667	8.74373	0	97	80.56	19.8
	4.48333	8.74288	0	97.25	80.79	19.8
	4.5	8.74181	0	97.5	81.02	19.8
	4.51667	8.74075	0	97.75	81.24	19.8
	4.53333	8.73989	0	98	81.47	19.8
	4.55	8.73904	0	98.25	81.7	19.8
	4.56667	8.73818	0	98.5	81.93	19.8
	4.58333	8.73733	0	98.75	82.16	19.8
	4.6	8.73626	0	99	82.39	19.8
	4.61667	8.73519	0	99.25	82.61	19.8
	4.63333	8.73413	0	99.5	82.84	19.8
	4.65	8.73327	0	99.75	83.07	19.8
	4.66667	8.73242	0	100	83.3	19.8
	4.68333	8.73135	0	100.25	83.53	19.8
	4.7	8.7305	0	100.5	83.76	19.8
	4.71667	8.72964	0	100.75	83.99	19.8
	4.73333	8.72858	0	101	84.22	19.8
	4.75	8.7273	0	101.25	84.45	19.8
	4.76667	8.7258	0	101.5	84.68	19.8
	4.78333	8.72495	0	101.75	84.91	19.8
	4.8	8.72409	0	102	85.14	19.8
	4.81667	8.72303	0	102.25	85.37	19.8
	4.83333	8.72175	0	102.5	85.6	19.8
	4.85	8.72068	0	102.75	85.83	19.8
	4.86667	8.71982	0	103	86.06	19.8
	4.88333	8.71897	0	103.25	86.29	19.8
	4.9	8.71769	0	103.5	86.52	19.8
	4.91667	8.71641	0	103.75	86.75	19.8
	4.93333	8.71513	0	104	86.99	19.8
	4.95	8.7147	0	104.25	87.22	19.8
	4.96667	8.71406	0	104.5	87.45	19.8
	4.98333	8.71299	0	104.75	87.68	19.8
	5	8.7115	0	105	87.91	19.8
	5.01667	8.71022	0	105.25	88.15	19.8
	5.03333	8.70894	0	105.5	88.38	19.8
	5.05	8.70723	0	105.75	88.61	19.8
	5.06667	8.70616	0	106	88.84	19.8
	5.08333	8.70552	0	106.25	89.08	19.8
	5.1	8.70488	0	106.5	89.31	19.8
	5.11667	8.70381	0	106.75	89.54	19.8
	5.13333	8.70232	0	107	89.77	19.8
	5.15	8.70104	0	107.25	90.01	19.8
	5.16667	8.69933	0	107.5	90.24	19.8
	5.18333	8.6972	0	107.75	90.47	19.8
	5.2	8.69591	0	108	90.71	19.8
	5.21667	8.69527	0	108.25	90.94	19.8
	5.23333	8.69463	0	108.5	91.17	19.8
	5.25	8.69335	0	108.75	91.41	19.8
	5.26667	8.69164	0	109	91.64	19.8
	5.28333	8.69036	0	109.25	91.87	19.8
	5.3	8.68908	0	109.5	92.11	19.8
	5.31667	8.6878	0	109.75	92.34	19.8
	5.33333	8.68609	0	110	92.58	19.8
	5.35	8.68545	0	110.25	92.81	19.8
	5.36667	8.68503	0	110.5	93.04	19.8
	5.38333	8.68375	0	110.75	93.28	19.8
	5.4	8.68268	0	111	93.51	19.8
	5.41667	8.6814	0	111.25	93.75	19.8
	5.43333	8.6799	0	111.5	93.98	19.8
	5.45	8.67862	0	111.75	94.22	19.8
	5.46667	8.67734	0	112	94.45	19.7
	5.48333	8.67563	0	112.25	94.68	19.7
	5.5	8.67414	0	112.5	94.92	19.8
	5.51667	8.67265	0	112.75	95.15	19.8
	5.53333	8.67179	0	113	95.39	19.8
	5.55	8.67094	0	113.25	95.62	19.8
	5.56667	8.66902	0	113.5	95.86	19.8
	5.58333	8.66731	0	113.75	96.09	19.8
	5.6	8.66624	0	114	96.33	19.8
	5.61667	8.66475	0	114.25	96.56	19.8
	5.63333	8.66283	0	114.5	96.8	19.8
	5.65	8.66197	0	114.75	97.04	19.8
	5.66667	8.6609	0	115	97.27	19.8
	5.68333	8.65941	0	115.25	97.51	19.8
	5.7	8.65834	0	115.5	97.74	19.8
	5.71667	8.65663	0	115.75	97.98	19.8
	5.73333	8.65535	0	116	98.21	19.8
	5.75	8.65343	0	116.25	98.45	19.8
	5.76667	8.65215	0	116.5	98.68	19.8
	5.78333	8.65087	0	116.75	98.92	19.8
	5.8	8.64895	0	117	99.15	19.8
	5.81667	8.64767	0	117.25	99.39	19.8
	5.83333	8.64617	0	117.5	99.63	19.8
	5.85	8.64383	0	117.75	99.86	19.8
	5.86667	8.6419	0	118	100.1	19.8
	5.88333	8.64062	0	118.25	100.33	19.8
	5.9	8.63977	0	118.5	100.57	19.8
	5.91667	8.63828	0	118.75	100.8	19.8
	5.93333	8.63635	0	119	101.04	19.8
	5.95	8.63486	0	119.25	101.28	19.8
	5.96667	8.63273	0	119.5	101.51	19.8
	5.98333	8.63144	0	119.75	101.75	19.8
	6	8.62952	0	120	101.98	19.8
	6.01667	8.62717	0	120.25	102.22	19.8
	6.03333	8.62568	0	120.5	102.46	19.8
	6.05	8.62461	0	120.75	102.69	19.8
	6.06667	8.62312	0	121	102.93	19.8
	6.08333	8.62162	0	121.25	103.16	19.8
	6.1	8.6197	0	121.5	103.4	19.8
	6.11667	8.61821	0	121.75	103.63	19.8
	6.13333	8.61586	0	122	103.87	19.8
	6.15	8.6133	0	122.25	104.11	19.8
	6.16667	8.6118	0	122.5	104.34	19.8
	6.18333	8.61052	0	122.75	104.58	19.8
	6.2	8.60881	0	123	104.81	19.8
	6.21667	8.60732	0	123.25	105.05	19.8
	6.23333	8.6054	0	123.5	105.29	19.8
	6.25	8.60305	0	123.75	105.52	19.8
	6.26667	8.60177	0	124	105.76	19.8
	6.28333	8.59942	0	124.25	105.99	19.8
	6.3	8.59729	0	124.5	106.23	19.8
	6.31667	8.59537	0	124.75	106.47	19.8
	6.33333	8.59366	0	125	106.7	19.8
	6.35	8.59174	0	125.25	106.94	19.8
	6.36667	8.59003	0	125.5	107.17	19.8
	6.38333	8.58832	0	125.75	107.41	19.8
	6.4	8.58597	0	126	107.65	19.8
	6.41667	8.58341	0	126.25	107.88	19.8
	6.43333	8.58192	0	126.5	108.12	19.8
	6.45	8.57978	0	126.75	108.36	19.8
	6.46667	8.5785	0	127	108.59	19.8
	6.48333	8.57701	0	127.25	108.83	19.8
	6.5	8.5753	0	127.5	109.07	19.8
	6.51667	8.57338	0	127.75	109.3	19.8
	6.53333	8.57167	0	128	109.54	19.8
	6.55	8.56889	0	128.25	109.77	19.8
	6.56667	8.56548	0	128.5	110.01	19.8
	6.58333	8.56399	0	128.75	110.25	19.8
	6.6	8.56249	0	129	110.49	19.8
	6.61667	8.55993	0	129.25	110.72	19.8
	6.63333	8.55715	0	129.5	110.96	19.8
	6.65	8.55587	0	129.75	111.19	19.8
	6.66667	8.55352	0	130	111.43	19.8
	6.68333	8.5516	0	130.25	111.67	19.8
	6.7	8.54904	0	130.5	111.9	19.8
	6.71667	8.54648	0	130.75	112.14	19.8
	6.73333	8.5452	0	131	112.38	19.8
	6.75	8.54285	0	131.25	112.61	19.8
	6.76667	8.53986	0	131.5	112.85	19.8
	6.78333	8.53709	0	131.75	113.09	19.8
	6.8	8.53581	0	132	113.32	19.8
	6.81667	8.53282	0	132.25	113.56	19.8
	6.83333	8.5294	0	132.5	113.8	19.8
	6.85	8.52791	0	132.75	114.04	19.8
	6.86667	8.52513	0	133	114.27	19.8
	6.88333	8.52364	0	133.25	114.51	19.8
	6.9	8.52065	0	133.5	114.75	19.8
	6.91667	8.51851	0	133.75	114.98	19.8
	6.93333	8.51574	0	134	115.22	19.8
	6.95	8.51296	0	134.25	115.46	19.8
	6.96667	8.5104	0	134.5	115.69	19.8
	6.98333	8.5072	0	134.75	115.93	19.8
	7	8.50485	0	135	116.17	19.8
	7.01667	8.5025	0	135.25	116.41	19.8
	7.03333	8.4993	0	135.5	116.64	19.8
	7.05	8.49653	0	135.75	116.88	19.8
	7.06667	8.49418	0	136	117.12	19.8
	7.08333	8.49204	0	136.25	117.35	19.8
	7.1	8.48948	0	136.5	117.59	19.8
	7.11667	8.48692	0	136.75	117.83	19.8
	7.13333	8.48372	0	137	118.07	19.8
	7.15	8.48115	0	137.25	118.3	19.8
	7.16667	8.47817	0	137.5	118.54	19.8
	7.18333	8.47475	0	137.75	118.78	19.8
	7.2	8.47198	0	138	119.01	19.8
	7.21667	8.46984	0	138.25	119.25	19.8
	7.23333	8.466	0	138.5	119.49	19.8
	7.25	8.46301	0	138.75	119.73	19.8
	7.26667	8.46087	0	139	119.96	19.8
	7.28333	8.45789	0	139.25	120.2	19.8
	7.3	8.45468	0	139.5	120.44	19.8
	7.31667	8.45212	0	139.75	120.68	19.8
	7.33333	8.44913	0	140	120.91	19.8
	7.35	8.44572	0	140.25	121.15	19.8
	7.36667	8.44252	0	140.5	121.39	19.8
	7.38333	8.44038	0	140.75	121.62	19.8
	7.4	8.43654	0	141	121.86	19.8
	7.41667	8.43355	0	141.25	122.1	19.8
	7.43333	8.43099	0	141.5	122.34	19.8
	7.45	8.42714	0	141.75	122.57	19.8
	7.46667	8.42501	0	142	122.81	19.8
	7.48333	8.42159	0	142.25	123.05	19.8
	7.5	8.41797	0	142.5	123.29	19.8
	7.51667	8.41455	0	142.75	123.52	19.8
	7.53333	8.41092	0	143	123.76	19.8
	7.55	8.40793	0	143.25	124	19.8
	7.56667	8.40516	0	143.5	124.24	19.8
	7.58333	8.40174	0	143.75	124.47	19.8
	7.6	8.39854	0	144	124.71	19.8
	7.61667	8.39534	0	144.25	124.95	19.8
	7.63333	8.39213	0	144.5	125.19	19.8
	7.65	8.38851	0	144.75	125.42	19.8
	7.66667	8.38509	0	145	125.66	19.8
	7.68333	8.38125	0	145.25	125.9	19.8
	7.7	8.37869	0	145.5	126.14	19.8
	7.71667	8.37612	0	145.75	126.37	19.8
	7.73333	8.37185	0	146	126.61	19.8
	7.75	8.36865	0	146.25	126.85	19.8
	7.76667	8.36545	0	146.5	127.09	19.8
	7.78333	8.36289	0	146.75	127.33	19.8
	7.8	8.35905	0	147	127.56	19.8
	7.81667	8.35584	0	147.25	127.8	19.8
	7.83333	8.35179	0	147.5	128.04	19.8
	7.85	8.34816	0	147.75	128.28	19.8
	7.86667	8.34538	0	148	128.52	19.8
	7.88333	8.34111	0	148.25	128.75	19.8
	7.9	8.33812	0	148.5	128.99	19.8
	7.91667	8.33492	0	148.75	129.23	19.8
	7.93333	8.33151	0	149	129.47	19.8
	7.95	8.32788	0	149.25	129.71	19.8
	7.96667	8.32382	0	149.5	129.94	19.8
	7.98333	8.32062	0	149.75	130.18	19.8
	8	8.31784	0	150	130.41	19.8
	8.01667	8.31379	0	150.25	130.63	19.8
	8.03333	8.31037	0	150.5	130.85	19.8
	8.05	8.30738	0	150.75	131.06	19.8
	8.06667	8.30482	0	151	131.28	19.8
	8.08333	8.30141	0	151.25	131.51	19.8
	8.1	8.29692	0	151.5	131.74	19.8
	8.11667	8.29329	0	151.75	131.98	19.8
	8.13333	8.28924	0	152	132.22	19.8
	8.15	8.28518	0	152.25	132.47	19.8
	8.16667	8.28112	0	152.5	132.72	19.8
	8.18333	8.27792	0	152.75	132.97	19.8
	8.2	8.27301	0	153	133.22	19.8
	8.21667	8.26874	0	153.25	133.47	19.8
	8.23333	8.26597	0	153.5	133.72	19.8
	8.25	8.26127	0	153.75	133.97	19.8
	8.26667	8.25679	0	154	134.21	19.8
	8.28333	8.25316	0	154.25	134.45	19.8
	8.3	8.2491	0	154.5	134.68	19.8
	8.31667	8.2459	0	154.75	134.92	19.8
	8.33333	8.24377	0	155	135.16	19.8
	8.35	8.23907	0	155.25	135.39	19.8
	8.36667	8.2348	0	155.5	135.63	19.8
	8.38333	8.23138	0	155.75	135.87	19.8
	8.4	8.22626	0	156	136.1	19.8
	8.41667	8.22327	0	156.25	136.34	19.8
	8.43333	8.21815	0	156.5	136.58	19.8
	8.45	8.21516	0	156.75	136.82	19.8
	8.46667	8.21089	0	157	137.06	19.7
	8.48333	8.20641	0	157.25	137.3	19.7
	8.5	8.20192	0	157.5	137.54	19.8
	8.51667	8.1983	0	157.75	137.78	19.8
	8.53333	8.1936	0	158	138.02	19.8
	8.55	8.19125	0	158.25	138.27	19.8
	8.56667	8.18655	0	158.5	138.51	19.8
	8.58333	8.18229	0	158.75	138.75	19.8
	8.6	8.17759	0	159	138.99	19.8
	8.61667	8.1746	0	159.25	139.23	19.8
	8.63333	8.17097	0	159.5	139.48	19.8
	8.65	8.16563	0	159.75	139.72	19.8
	8.66667	8.16158	0	160	139.96	19.8
	8.68333	8.15795	0	160.25	140.21	19.8
	8.7	8.15325	0	160.5	140.45	19.8
	8.71667	8.1492	0	160.75	140.7	19.8
	8.73333	8.14471	0	161	140.94	19.8
	8.75	8.1398	0	161.25	141.19	19.8
	8.76667	8.13468	0	161.5	141.43	19.8
	8.78333	8.13105	0	161.75	141.67	19.8
	8.8	8.12721	0	162	141.92	19.8
	8.81667	8.12336	0	162.25	142.16	19.8
	8.83333	8.11824	0	162.5	142.41	19.8
	8.85	8.11355	0	162.75	142.65	19.8
	8.86667	8.10949	0	163	142.9	19.8
	8.88333	8.10436	0	163.25	143.14	19.8
	8.9	8.10052	0	163.5	143.39	19.8
	8.91667	8.09561	0	163.75	143.64	19.8
	8.93333	8.09198	0	164	143.88	19.8
	8.95	8.0875	0	164.25	144.13	19.8
	8.96667	8.08302	0	164.5	144.37	19.8
	8.98333	8.07917	0	164.75	144.62	19.8
	9	8.07405	0	165	144.87	19.8
	9.01667	8.06978	0	165.25	145.11	19.8
	9.03333	8.06551	0	165.5	145.36	19.8
	9.05	8.06167	0	165.75	145.6	19.8
	9.06667	8.0574	0	166	145.85	19.8
	9.08333	8.05356	0	166.25	146.1	19.8
	9.1	8.04865	0	166.5	146.34	19.8
	9.11667	8.04416	0	166.75	146.59	19.8
	9.13333	8.04011	0	167	146.83	19.8
	9.15	8.03562	0	167.25	147.08	19.8
	9.16667	8.03093	0	167.5	147.33	19.9
	9.18333	8.0273	0	167.75	147.57	19.9
	9.2	8.02303	0	168	147.82	19.9
	9.21667	8.01897	0	168.25	148.07	19.9
	9.23333	8.01513	0	168.5	148.31	19.9
	9.25	8.01022	0	168.75	148.56	19.9
	9.26667	8.00659	0	169	148.81	19.8
	9.28333	8.00275	0	169.25	149.05	19.8
	9.3	7.9972	0	169.5	149.3	19.8
	9.31667	7.99442	0	169.75	149.55	19.8
	9.33333	7.99015	0	170	149.79	19.8
	9.35	7.98524	0	170.25	150.04	19.8
	9.36667	7.9814	0	170.5	150.29	19.8
	9.38333	7.97713	0	170.75	150.53	19.8
	9.4	7.97243	0	171	150.78	19.8
	9.41667	7.96795	0	171.25	151.03	19.8
	9.43333	7.96432	0	171.5	151.27	19.8
	9.45	7.96005	0	171.75	151.52	19.8
	9.46667	7.95578	0	172	151.77	19.8
	9.48333	7.9528	0	172.25	152.02	19.8
	9.5	7.94917	0	172.5	152.26	19.8
	9.51667	7.94468	0	172.75	152.51	19.8
	9.53333	7.93999	0	173	152.76	19.8
	9.55	7.9355	0	173.25	153	19.8
	9.56667	7.93102	0	173.5	153.25	19.8
	9.58333	7.92632	0	173.75	153.5	19.8
	9.6	7.92355	0	174	153.75	19.8
	9.61667	7.91928	0	174.25	153.99	19.8
	9.63333	7.91458	0	174.5	154.24	19.8
	9.65	7.90946	0	174.75	154.49	19.8
	9.66667	7.90604	0	175	154.74	19.8
	9.68333	7.90156	0	175.25	154.99	19.8
	9.7	7.89729	0	175.5	155.23	19.8
	9.71667	7.89345	0	175.75	155.48	19.8
	9.73333	7.88896	0	176	155.73	19.8
	9.75	7.88448	0	176.25	155.98	19.8
	9.76667	7.88064	0	176.5	156.23	19.8
	9.78333	7.87552	0	176.75	156.47	19.8
	9.8	7.87146	0	177	156.72	19.8
	9.81667	7.86676	0	177.25	156.97	19.8
	9.83333	7.86228	0	177.5	157.22	19.8
	9.85	7.85673	0	177.75	157.47	19.8
	9.86667	7.85267	0	178	157.71	19.8
	9.88333	7.84862	0	178.25	157.96	19.8
	9.9	7.84413	0	178.5	158.21	19.8
	9.91667	7.83986	0	178.75	158.46	19.8
	9.93333	7.83581	0	179	158.71	19.8
	9.95	7.8309	0	179.25	158.95	19.8
	9.96667	7.82706	0	179.5	159.2	19.8
	9.98333	7.823	0	179.75	159.45	19.8
	10	7.8183	0	180	159.7	19.8
	10.0167	7.81361	0	180.25	159.95	19.8
	10.0333	7.80955	0	180.5	160.2	19.8
	10.05	7.80549	0	180.75	160.45	19.8
	10.0667	7.80058	0	181	160.69	19.8
	10.0833	7.79589	0	181.25	160.94	19.8
	10.1	7.79141	0	181.5	161.19	19.8
	10.1167	7.78778	0	181.75	161.44	19.8
	10.1333	7.78329	0	182	161.69	19.8
	10.15	7.77881	0	182.25	161.94	19.8
	10.1667	7.77475	0	182.5	162.18	19.8
	10.1833	7.77091	0	182.75	162.43	19.8
	10.2	7.76707	0	183	162.68	19.8
	10.2167	7.76194	0	183.25	162.93	19.8
	10.2333	7.75704	0	183.5	163.18	19.8
	10.25	7.75362	0	183.75	163.43	19.8
	10.2667	7.74892	0	184	163.68	19.8
	10.2833	7.74401	0	184.25	163.92	19.8
	10.3	7.74038	0	184.5	164.17	19.8
	10.3167	7.73611	0	184.75	164.42	19.8
	10.3333	7.73227	0	185	164.67	19.8
	10.35	7.72693	0	185.25	164.92	19.8
	10.3667	7.72373	0	185.5	165.17	19.8
	10.3833	7.71861	0	185.75	165.42	19.8
	10.4	7.71455	0	186	165.67	19.8
	10.4167	7.7105	0	186.25	165.91	19.8
	10.4333	7.70601	0	186.5	166.16	19.8
	10.45	7.7011	0	186.75	166.41	19.8
	10.4667	7.69747	0	187	166.66	19.8
	10.4833	7.69256	0	187.25	166.91	19.8
	10.5	7.68808	0	187.5	167.16	19.8
	10.5167	7.68424	0	187.75	167.41	19.8
	10.5333	7.6804	0	188	167.66	19.8
	10.55	7.67527	0	188.25	167.9	19.8
	10.5667	7.67036	0	188.5	168.15	19.8
	10.5833	7.66567	0	188.75	168.4	19.8
	10.6	7.66076	0	189	168.65	19.8
	10.6167	7.65585	0	189.25	168.9	19.8
	10.6333	7.652	0	189.5	169.15	19.8
	10.65	7.64709	0	189.75	169.4	19.8
	10.6667	7.64261	0	190	169.65	19.8
	10.6833	7.63706	0	190.25	169.89	19.8
	10.7	7.63343	0	190.5	170.14	19.8
	10.7167	7.6298	0	190.75	170.39	19.8
	10.7333	7.62446	0	191	170.64	19.8
	10.75	7.61934	0	191.25	170.89	19.8
	10.7667	7.6155	0	191.5	171.14	19.8
	10.7833	7.6108	0	191.75	171.39	19.8
	10.8	7.60568	0	192	171.64	19.8
	10.8167	7.60184	0	192.25	171.89	19.8
	10.8333	7.59714	0	192.5	172.13	19.8
	10.85	7.59244	0	192.75	172.38	19.8
	10.8667	7.58775	0	193	172.63	19.8
	10.8833	7.58305	0	193.25	172.88	19.8
	10.9	7.57707	0	193.5	173.13	19.8
	10.9167	7.57216	0	193.75	173.38	19.8
	10.9333	7.56725	0	194	173.63	19.8
	10.95	7.56128	0	194.25	173.88	19.8
	10.9667	7.55572	0	194.5	174.13	19.8
	10.9833	7.5506	0	194.75	174.38	19.8
	11	7.54526	0	195	174.63	19.8
	11.0167	7.53971	0	195.25	174.88	19.8
	11.0333	7.53416	0	195.5	175.13	19.8
	11.05	7.52861	0	195.75	175.38	19.8
	11.0667	7.52434	0	196	175.63	19.8
	11.0833	7.51794	0	196.25	175.88	19.8
	11.1	7.51111	0	196.5	176.13	19.8
	11.1167	7.50598	0	196.75	176.38	19.8
	11.1333	7.50001	0	197	176.63	19.8
	11.15	7.4951	0	197.25	176.88	19.8
	11.1667	7.48933	0	197.5	177.13	19.8
	11.1833	7.48378	0	197.75	177.39	19.8
	11.2	7.47781	0	198	177.64	19.8
	11.2167	7.4714	0	198.25	177.89	19.8
	11.2333	7.46564	0	198.5	178.14	19.8
	11.25	7.45859	0	198.75	178.39	19.8
	11.2667	7.45347	0	199	178.64	19.8
	11.2833	7.446	0	199.25	178.9	19.8
	11.3	7.43917	0	199.5	179.15	19.8
	11.3167	7.43233	0	199.75	179.4	19.8
	11.3333	7.42593	0	200	179.65	19.8
	11.35	7.41953	0	200.25	179.9	19.8
	11.3667	7.41291	0	200.5	180.16	19.8
	11.3833	7.40608	0	200.75	180.41	19.8
	11.4	7.39882	0	201	180.66	19.8
	11.4167	7.39241	0	201.25	180.91	19.8
	11.4333	7.38494	0	201.5	181.17	19.8
	11.45	7.37918	0	201.75	181.42	19.8
	11.4667	7.37085	0	202	181.67	19.8
	11.4833	7.36338	0	202.25	181.92	19.8
	11.5	7.35719	0	202.5	182.18	19.8
	11.5167	7.34993	0	202.75	182.43	19.8
	11.5333	7.34203	0	203	182.68	19.8
	11.55	7.3352	0	203.25	182.93	19.8
	11.5667	7.32666	0	203.5	183.19	19.8
	11.5833	7.32004	0	203.75	183.44	19.8
	11.6	7.31257	0	204	183.69	19.8
	11.6167	7.3051	0	204.25	183.94	19.8
	11.6333	7.2972	0	204.5	184.2	19.8
	11.65	7.29037	0	204.75	184.45	19.8
	11.6667	7.28162	0	205	184.7	19.8
	11.6833	7.27415	0	205.25	184.96	19.8
	11.7	7.26646	0	205.5	185.21	19.8
	11.7167	7.25749	0	205.75	185.46	19.8
	11.7333	7.24917	0	206	185.72	19.8
	11.75	7.24084	0	206.25	185.97	19.8
	11.7667	7.23294	0	206.5	186.22	19.8
	11.7833	7.2244	0	206.75	186.48	19.8
	11.8	7.21587	0	207	186.73	19.8
	11.8167	7.20839	0	207.25	186.98	19.8
	11.8333	7.19921	0	207.5	187.24	19.8
	11.85	7.19089	0	207.75	187.49	19.8
	11.8667	7.18128	0	208	187.74	19.8
	11.8833	7.17296	0	208.25	188	19.8
	11.9	7.16442	0	208.5	188.25	19.8
	11.9167	7.15566	0	208.75	188.5	19.8
	11.9333	7.14734	0	209	188.76	19.8
	11.95	7.13773	0	209.25	189.01	19.8
	11.9667	7.12877	0	209.5	189.27	19.8
	11.9833	7.12044	0	209.75	189.52	19.8
	12	7.11148	0	210	189.77	19.8
	12.0167	7.10251	0	210.25	190.03	19.8
	12.0333	7.09333	0	210.5	190.28	19.8
	12.05	7.08415	0	210.75	190.54	19.8
	12.0667	7.07518	0	211	190.79	19.8
	12.0833	7.066	0	211.25	191.04	19.8
	12.1	7.05768	0	211.5	191.3	19.8
	12.1167	7.0485	0	211.75	191.55	19.8
	12.1333	7.03932	0	212	191.81	19.8
	12.15	7.03057	0	212.25	192.06	19.8
	12.1667	7.02224	0	212.5	192.32	19.8
	12.1833	7.01306	0	212.75	192.57	19.8
	12.2	7.00367	0	213	192.82	19.8
	12.2167	6.9947	0	213.25	193.08	19.8
	12.2333	6.98595	0	213.5	193.33	19.8
	12.25	6.97762	0	213.75	193.59	19.8
	12.2667	6.96802	0	214	193.84	19.8
	12.2833	6.95927	0	214.25	194.1	19.8
	12.3	6.95051	0	214.5	194.35	19.8
	12.3167	6.94176	0	214.75	194.61	19.8
	12.3333	6.93343	0	215	194.86	19.8
	12.35	6.92361	0	215.25	195.11	19.8
	12.3667	6.91507	0	215.5	195.37	19.8
	12.3833	6.90483	0	215.75	195.62	19.8
	12.4	6.89607	0	216	195.88	19.8
	12.4167	6.88796	0	216.25	196.13	19.8
	12.4333	6.879	0	216.5	196.39	19.8
	12.45	6.87003	0	216.75	196.64	19.8
	12.4667	6.86213	0	217	196.9	19.8
	12.4833	6.85317	0	217.25	197.15	19.8
	12.5	6.84463	0	217.5	197.41	19.8
	12.5167	6.83587	0	217.75	197.66	19.8
	12.5333	6.82798	0	218	197.92	19.8
	12.55	6.81901	0	218.25	198.17	19.8
	12.5667	6.81111	0	218.5	198.43	19.8
	12.5833	6.80236	0	218.75	198.68	19.8
	12.6	6.7951	0	219	198.94	19.8
	12.6167	6.78763	0	219.25	199.19	19.8
	12.6333	6.77845	0	219.5	199.45	19.8
	12.65	6.77012	0	219.75	199.7	19.8
	12.6667	6.76222	0	220	199.96	19.8
	12.6833	6.75432	0	220.25	200.21	19.8
	12.7	6.74579	0	220.5	200.47	19.8
	12.7167	6.73746	0	220.75	200.72	19.8
	12.7333	6.72999	0	221	200.98	19.8
	12.75	6.72273	0	221.25	201.23	19.8
	12.7667	6.71547	0	221.5	201.49	19.8
	12.7833	6.70736	0	221.75	201.75	19.8
	12.8	6.7001	0	222	202	19.8
	12.8167	6.69263	0	222.25	202.26	19.8
	12.8333	6.68494	0	222.5	202.51	19.8
	12.85	6.67833	0	222.75	202.77	19.8
	12.8667	6.67128	0	223	203.02	19.8
	12.8833	6.6636	0	223.25	203.28	19.8
	12.9	6.65698	0	223.5	203.53	19.8
	12.9167	6.64972	0	223.75	203.79	19.8
	12.9333	6.64353	0	224	204.05	19.8
	12.95	6.63649	0	224.25	204.3	19.8
	12.9667	6.62987	0	224.5	204.56	19.8
	12.9833	6.62303	0	224.75	204.81	19.8
	13	6.61599	0	225	205.07	19.8
	13.0167	6.60937	0	225.25	205.32	19.8
	13.0333	6.60297	0	225.5	205.58	19.8
	13.05	6.59635	0	225.75	205.84	19.8
	13.0667	6.5908	0	226	206.09	19.8
	13.0833	6.58376	0	226.25	206.35	19.8
	13.1	6.5782	0	226.5	206.6	19.8
	13.1167	6.57223	0	226.75	206.86	19.8
	13.1333	6.56646	0	227	207.11	19.8
	13.15	6.56006	0	227.25	207.37	19.8
	13.1667	6.55451	0	227.5	207.63	19.8
	13.1833	6.54875	0	227.75	207.88	19.8
	13.2	6.54298	0	228	208.14	19.8
	13.2167	6.53658	0	228.25	208.39	19.8
	13.2333	6.53081	0	228.5	208.65	19.8
	13.25	6.52505	0	228.75	208.91	19.8
	13.2667	6.5195	0	229	209.16	19.8
	13.2833	6.51395	0	229.25	209.42	19.8
	13.3	6.50797	0	229.5	209.67	19.8
	13.3167	6.50263	0	229.75	209.93	19.8
	13.3333	6.49687	0	230	210.19	19.8
	13.35	6.49196	0	230.25	210.44	19.8
	13.3667	6.48684	0	230.5	210.7	19.8
	13.3833	6.48171	0	230.75	210.95	19.8
	13.4	6.47744	0	231	211.21	19.8
	13.4167	6.47147	0	231.25	211.46	19.8
	13.4333	6.4657	0	231.5	211.72	19.8
	13.45	6.46229	0	231.75	211.98	19.8
	13.4667	6.45652	0	232	212.23	19.8
	13.4833	6.45183	0	232.25	212.49	19.8
	13.5	6.44627	0	232.5	212.74	19.8
	13.5167	6.44286	0	232.75	213	19.8
	13.5333	6.43731	0	233	213.26	19.8
	13.55	6.4324	0	233.25	213.51	19.8
	13.5667	6.42749	0	233.5	213.77	19.8
	13.5833	6.42301	0	233.75	214.02	19.8
	13.6	6.41852	0	234	214.28	19.8
	13.6167	6.41361	0	234.25	214.54	19.8
	13.6333	6.40998	0	234.5	214.79	19.8
	13.65	6.40529	0	234.75	215.05	19.8
	13.6667	6.40059	0	235	215.3	19.8
	13.6833	6.39653	0	235.25	215.56	19.8
	13.7	6.3929	0	235.5	215.82	19.8
	13.7167	6.38778	0	235.75	216.07	19.8
	13.7333	6.38351	0	236	216.33	19.8
	13.75	6.37903	0	236.25	216.58	19.8
	13.7667	6.37519	0	236.5	216.84	19.8
	13.7833	6.37028	0	236.75	217.1	19.8
	13.8	6.36665	0	237	217.35	19.8
	13.8167	6.36344	0	237.25	217.61	19.8
	13.8333	6.35747	0	237.5	217.86	19.8
	13.85	6.35363	0	237.75	218.12	19.8
	13.8667	6.35021	0	238	218.38	19.8
	13.8833	6.34509	0	238.25	218.63	19.8
	13.9	6.34103	0	238.5	218.89	19.8
	13.9167	6.33655	0	238.75	219.14	19.8
	13.9333	6.33399	0	239	219.4	19.8
	13.95	6.32886	0	239.25	219.66	19.8
	13.9667	6.32416	0	239.5	219.91	19.8
	13.9833	6.3199	0	239.75	220.17	19.8
	14	6.31691	0	240	220.42	19.8
	14.0167	6.312	0	240.25	220.68	19.8
	14.0333	6.30943	0	240.5	220.94	19.8
	14.05	6.30516	0	240.75	221.19	19.8
	14.0667	6.30218	0	241	221.45	19.8
	14.0833	6.29876	0	241.25	221.7	19.8
	14.1	6.29406	0	241.5	221.96	19.8
	14.1167	6.29022	0	241.75	222.22	19.8
	14.1333	6.28723	0	242	222.47	19.8
	14.15	6.2819	0	242.25	222.73	19.8
	14.1667	6.27955	0	242.5	222.98	19.8
	14.1833	6.27528	0	242.75	223.24	19.8
	14.2	6.27208	0	243	223.5	19.8
	14.2167	6.26952	0	243.25	223.75	19.8
	14.2333	6.26695	0	243.5	224.01	19.8
	14.25	6.26268	0	243.75	224.26	19.8
	14.2667	6.25884	0	244	224.52	19.8
	14.2833	6.25478	0	244.25	224.78	19.8
	14.3	6.25201	0	244.5	225.03	19.8
	14.3167	6.24817	0	244.75	225.29	19.8
	14.3333	6.24432	0	245	225.54	19.8
	14.35	6.24112	0	245.25	225.8	19.8
	14.3667	6.23835	0	245.5	226.06	19.8
	14.3833	6.23578	0	245.75	226.31	19.8
	14.4	6.23109	0	246	226.57	19.8
	14.4167	6.2281	0	246.25	226.82	19.8
	14.4333	6.22447	0	246.5	227.08	19.8
	14.45	6.22127	0	246.75	227.34	19.8
	14.4667	6.21828	0	247	227.59	19.8
	14.4833	6.21486	0	247.25	227.85	19.8
	14.5	6.21145	0	247.5	228.1	19.8
	14.5167	6.20825	0	247.75	228.36	19.8
	14.5333	6.20526	0	248	228.62	19.8
	14.55	6.20184	0	248.25	228.87	19.8
	14.5667	6.19843	0	248.5	229.13	19.8
	14.5833	6.19544	0	248.75	229.39	19.8
	14.6	6.19245	0	249	229.64	19.8
	14.6167	6.18797	0	249.25	229.9	19.8
	14.6333	6.18562	0	249.5	230.15	19.8
	14.65	6.18241	0	249.75	230.41	19.8
	14.6667	6.17879	0	250	230.67	19.8
	14.6833	6.1758	0	250.25	230.92	19.8
	14.7	6.1726	0	250.5	231.18	19.8
	14.7167	6.16961	0	250.75	231.43	19.8
	14.7333	6.16662	0	251	231.69	19.7
	14.75	6.16406	0	251.25	231.95	19.7
	14.7667	6.16085	0	251.5	232.2	19.8
	14.7833	6.15701	0	251.75	232.46	19.8
	14.8	6.15402	0	252	232.72	19.9
	14.8167	6.15189	0	252.25	232.97	19.9
	14.8333	6.14975	0	252.5	233.23	19.9
	14.85	6.14548	0	252.75	233.48	19.9
	14.8667	6.14207	0	253	233.74	19.9
	14.8833	6.13929	0	253.25	234	19.9
	14.9	6.13609	0	253.5	234.25	19.9
	14.9167	6.13289	0	253.75	234.51	19.9
	14.9333	6.13075	0	254	234.77	19.9
	14.95	6.12819	0	254.25	235.02	19.9
	14.9667	6.12478	0	254.5	235.28	19.9
	14.9833	6.12243	0	254.75	235.53	19.9
	15	6.11944	0	255	235.79	19.9
	15.0167	6.11624	0	255.25	236.05	19.9
	15.0333	6.11346	0	255.5	236.3	19.9
	15.05	6.11069	0	255.75	236.56	19.9
	15.0667	6.10727	0	256	236.81	19.9
	15.0833	6.10535	0	256.25	237.07	19.9
	15.1	6.10215	0	256.5	237.33	19.9
	15.1167	6.09937	0	256.75	237.58	19.9
	15.1333	6.09617	0	257	237.84	19.9
	15.15	6.09275	0	257.25	238.09	19.9
	15.1667	6.09041	0	257.5	238.35	19.9
	15.1833	6.08742	0	257.75	238.61	19.9
	15.2	6.08507	0	258	238.86	19.9
	15.2167	6.08229	0	258.25	239.12	19.9
	15.2333	6.07909	0	258.5	239.37	19.9
	15.25	6.07674	0	258.75	239.63	19.9
	15.2667	6.07311	0	259	239.89	19.9
	15.2833	6.07077	0	259.25	240.14	19.9
	15.3	6.06799	0	259.5	240.4	19.9
	15.3167	6.06522	0	259.75	240.65	19.9
	15.3333	6.06244	0	260	240.91	19.9
	15.35	6.06009	0	260.25	241.16	19.9
	15.3667	6.0571	0	260.5	241.42	19.9
	15.3833	6.05454	0	260.75	241.68	19.9
	15.4	6.05198	0	261	241.93	19.9
	15.4167	6.04878	0	261.25	242.19	19.9
	15.4333	6.04579	0	261.5	242.44	19.9
	15.45	6.04323	0	261.75	242.7	19.9
	15.4667	6.04066	0	262	242.95	19.9
	15.4833	6.03682	0	262.25	243.21	19.9
	15.5	6.03426	0	262.5	243.46	19.9
	15.5167	6.03127	0	262.75	243.72	19.9
	15.5333	6.02935	0	263	243.98	19.9
	15.55	6.02636	0	263.25	244.23	19.9
	15.5667	6.02401	0	263.5	244.49	19.9
	15.5833	6.0206	0	263.75	244.74	19.9
	15.6	6.01868	0	264	245	19.9
	15.6167	6.01633	0	264.25	245.25	19.9
	15.6333	6.01398	0	264.5	245.51	19.9
	15.65	6.01142	0	264.75	245.76	19.9
	15.6667	6.008	0	265	246.02	19.8
	15.6833	6.00544	0	265.25	246.28	19.8
	15.7	6.00288	0	265.5	246.53	19.8
	15.7167	6.00053	0	265.75	246.79	19.8
	15.7333	5.99776	0	266	247.04	19.8
	15.75	5.99498	0	266.25	247.3	19.8
	15.7667	5.99199	0	266.5	247.55	19.8
	15.7833	5.99007	0	266.75	247.81	19.8
	15.8	5.98687	0	267	248.06	19.8
	15.8167	5.98431	0	267.25	248.32	19.8
	15.8333	5.98132	0	267.5	248.58	19.9
	15.85	5.9794	0	267.75	248.83	19.9
	15.8667	5.97662	0	268	249.09	19.9
	15.8833	5.97406	0	268.25	249.34	19.9
	15.9	5.97086	0	268.5	249.6	19.8
	15.9167	5.9683	0	268.75	249.85	19.8
	15.9333	5.96573	0	269	250.11	19.8
	15.95	5.96403	0	269.25	250.36	19.8
	15.9667	5.96146	0	269.5	250.62	19.8
	15.9833	5.95912	0	269.75	250.87	19.8
	16	5.95655	0	270	251.13	19.8
	16.0167	5.95357	0	270.25	251.38	19.8
	16.0333	5.95143	0	270.5	251.64	19.8
	16.05	5.94887	0	270.75	251.89	19.8
	16.0667	5.94631	0	271	252.15	19.8
	16.0833	5.94417	0	271.25	252.41	19.8
	16.1	5.94118	0	271.5	252.66	19.8
	16.1167	5.93884	0	271.75	252.92	19.8
	16.1333	5.93649	0	272	253.17	19.8
	16.15	5.93414	0	272.25	253.43	19.8
	16.1667	5.93072	0	272.5	253.69	19.8
	16.1833	5.92837	0	272.75	253.94	19.8
	16.2	5.92603	0	273	254.2	19.8
	16.2167	5.92389	0	273.25	254.46	19.8
	16.2333	5.92069	0	273.5	254.71	19.8
	16.25	5.91877	0	273.75	254.97	19.8
	16.2667	5.91621	0	274	255.23	19.8
	16.2833	5.91322	0	274.25	255.48	19.8
	16.3	5.91066	0	274.5	255.74	19.8
	16.3167	5.90852	0	274.75	255.99	19.8
	16.3333	5.90639	0	275	256.25	19.8
	16.35	5.90276	0	275.25	256.51	19.8
	16.3667	5.90062	0	275.5	256.76	19.8
	16.3833	5.8987	0	275.75	257.02	19.8
	16.4	5.89529	0	276	257.28	19.8
	16.4167	5.89251	0	276.25	257.53	19.8
	16.4333	5.88995	0	276.5	257.79	19.8
	16.45	5.8876	0	276.75	258.05	19.8
	16.4667	5.88504	0	277	258.3	19.8
	16.4833	5.8829	0	277.25	258.56	19.8
	16.5	5.87992	0	277.5	258.82	19.8
	16.5167	5.87714	0	277.75	259.07	19.8
	16.5333	5.87437	0	278	259.33	19.8
	16.55	5.87223	0	278.25	259.59	19.8
	16.5667	5.86946	0	278.5	259.84	19.8
	16.5833	5.86689	0	278.75	260.1	19.8
	16.6	5.86454	0	279	260.36	19.8
	16.6167	5.86241	0	279.25	260.61	19.8
	16.6333	5.85963	0	279.5	260.87	19.8
	16.65	5.85686	0	279.75	261.12	19.8
	16.6667	5.85451	0	280	261.38	19.8
	16.6833	5.85216	0	280.25	261.64	19.8
	16.7	5.85024	0	280.5	261.89	19.8
	16.7167	5.84725	0	280.75	262.15	19.8
	16.7333	5.84555	0	281	262.41	19.8
	16.75	5.84298	0	281.25	262.66	19.8
	16.7667	5.84064	0	281.5	262.92	19.9
	16.7833	5.83807	0	281.75	263.18	19.9
	16.8	5.83551	0	282	263.43	19.8
	16.8167	5.83274	0	282.25	263.69	19.8
	16.8333	5.83017	0	282.5	263.95	19.8
	16.85	5.82804	0	282.75	264.2	19.8
	16.8667	5.82612	0	283	264.46	19.8
	16.8833	5.82313	0	283.25	264.72	19.8
	16.9	5.81993	0	283.5	264.97	19.8
	16.9167	5.81779	0	283.75	265.23	19.8
	16.9333	5.81502	0	284	265.49	19.8
	16.95	5.81331	0	284.25	265.74	19.8
	16.9667	5.81075	0	284.5	266	19.8
	16.9833	5.80776	0	284.75	266.26	19.8
	17	5.80605	0	285	266.51	19.9
	17.0167	5.80349	0	285.25	266.77	19.9
	17.0333	5.80093	0	285.5	267.02	19.8
	17.05	5.79858	0	285.75	267.28	19.8
	17.0667	5.79687	0	286	267.54	19.9
	17.0833	5.79282	0	286.25	267.79	19.9
	17.1	5.79111	0	286.5	268.05	19.8
	17.1167	5.78876	0	286.75	268.31	19.8
	17.1333	5.78535	0	287	268.56	19.9
	17.15	5.78257	0	287.25	268.82	19.9
	17.1667	5.78001	0	287.5	269.08	19.8
	17.1833	5.77787	0	287.75	269.33	19.8
	17.2	5.7751	0	288	269.59	19.8
	17.2167	5.77275	0	288.25	269.84	19.8
	17.2333	5.77019	0	288.5	270.1	19.8
	17.25	5.76827	0	288.75	270.36	19.8
	17.2667	5.76592	0	289	270.61	19.8
	17.2833	5.76357	0	289.25	270.87	19.8
	17.3	5.76101	0	289.5	271.13	19.8
	17.3167	5.75823	0	289.75	271.38	19.8
	17.3333	5.75674	0	290	271.64	19.8
	17.35	5.75524	0	290.25	271.9	19.8
	17.3667	5.75225	0	290.5	272.15	19.8
	17.3833	5.74969	0	290.75	272.41	19.8
	17.4	5.74735	0	291	272.67	19.8
	17.4167	5.74457	0	291.25	272.92	19.8
	17.4333	5.74158	0	291.5	273.18	19.8
	17.45	5.73945	0	291.75	273.44	19.8
	17.4667	5.73667	0	292	273.69	19.8
	17.4833	5.73475	0	292.25	273.95	19.8
	17.5	5.7324	0	292.5	274.21	19.8
	17.5167	5.72941	0	292.75	274.46	19.8
	17.5333	5.72771	0	293	274.72	19.8
	17.55	5.72514	0	293.25	274.98	19.8
	17.5667	5.72258	0	293.5	275.23	19.8
	17.5833	5.71981	0	293.75	275.49	19.8
	17.6	5.71853	0	294	275.75	19.8
	17.6167	5.71639	0	294.25	276	19.8
	17.6333	5.7134	0	294.5	276.26	19.8
	17.65	5.71084	0	294.75	276.52	19.8
	17.6667	5.70892	0	295	276.77	19.8
	17.6833	5.70593	0	295.25	277.03	19.8
	17.7	5.70252	0	295.5	277.29	19.8
	17.7167	5.70038	0	295.75	277.54	19.8
	17.7333	5.69782	0	296	277.8	19.8
	17.75	5.69568	0	296.25	278.05	19.8
	17.7667	5.69312	0	296.5	278.31	19.8
	17.7833	5.6912	0	296.75	278.57	19.8
	17.8	5.68842	0	297	278.82	19.8
	17.8167	5.68586	0	297.25	279.08	19.8
	17.8333	5.68309	0	297.5	279.34	19.8
	17.85	5.68159	0	297.75	279.59	19.8
	17.8667	5.67839	0	298	279.85	19.8
	17.8833	5.6754	0	298.25	280.11	19.8
	17.9	5.67263	0	298.5	280.36	19.8
	17.9167	5.67092	0	298.75	280.62	19.8
	17.9333	5.67049	0	299	280.87	19.8
	17.95	5.66857	0	299.25	281.13	19.8
	17.9667	5.6658	0	299.5	281.39	19.8
	17.9833	5.66238	0	299.75	281.64	19.8
	18	5.65961	0	300	281.9	19.8
	18.0167	5.6564	0	300.25	282.16	19.8
	18.0333	5.65427	0	300.5	282.41	19.8
	18.05	5.65171	0	300.75	282.67	19.8
	18.0667	5.64957	0	301	282.92	19.8
	18.0833	5.64744	0	301.25	283.18	19.8
	18.1	5.64445	0	301.5	283.44	19.8
	18.1167	5.64231	0	301.75	283.69	19.8
	18.1333	5.63911	0	302	283.95	19.8
	18.15	5.63527	0	302.25	284.2	19.8
	18.1667	5.63335	0	302.5	284.46	19.8
	18.1833	5.63143	0	302.75	284.71	19.8
	18.2	5.62929	0	303	284.97	19.8
	18.2167	5.62673	0	303.25	285.23	19.8
	18.2333	5.6246	0	303.5	285.48	19.8
	18.25	5.62182	0	303.75	285.74	19.8
	18.2667	5.61904	0	304	285.99	19.9
	18.2833	5.61648	0	304.25	286.25	19.9
	18.3	5.61392	0	304.5	286.5	19.8
	18.3167	5.61179	0	304.75	286.76	19.8
	18.3333	5.60923	0	305	287.02	19.9
	18.35	5.60666	0	305.25	287.27	19.9
	18.3667	5.6041	0	305.5	287.53	19.8
	18.3833	5.60197	0	305.75	287.78	19.8
	18.4	5.5994	0	306	288.04	19.9
	18.4167	5.59663	0	306.25	288.29	19.9
	18.4333	5.59428	0	306.5	288.55	19.8
	18.45	5.59108	0	306.75	288.8	19.8
	18.4667	5.5883	0	307	289.06	19.8
	18.4833	5.58553	0	307.25	289.32	19.8
	18.5	5.58233	0	307.5	289.57	19.8
	18.5167	5.57912	0	307.75	289.83	19.8
	18.5333	5.57784	0	308	290.08	19.8
	18.55	5.57571	0	308.25	290.34	19.8
	18.5667	5.57251	0	308.5	290.59	19.8
	18.5833	5.56888	0	308.75	290.85	19.8
	18.6	5.56696	0	309	291.1	19.9
	18.6167	5.56439	0	309.25	291.36	19.9
	18.6333	5.5614	0	309.5	291.62	19.8
	18.65	5.55906	0	309.75	291.87	19.8
	18.6667	5.55564	0	310	292.13	19.8
	18.6833	5.55436	0	310.25	292.38	19.8
	18.7	5.55137	0	310.5	292.64	19.8
	18.7167	5.54902	0	310.75	292.89	19.8
	18.7333	5.54646	0	311	293.15	19.8
	18.75	5.54283	0	311.25	293.4	19.8
	18.7667	5.5407	0	311.5	293.66	19.8
	18.7833	5.53686	0	311.75	293.91	19.8
	18.8	5.53451	0	312	294.17	19.8
	18.8167	5.53216	0	312.25	294.43	19.8
	18.8333	5.52981	0	312.5	294.68	19.8
	18.85	5.52682	0	312.75	294.94	19.8
	18.8667	5.52405	0	313	295.19	19.8
	18.8833	5.52149	0	313.25	295.45	19.8
	18.9	5.51892	0	313.5	295.7	19.8
	18.9167	5.51465	0	313.75	295.96	19.8
	18.9333	5.51209	0	314	296.22	19.8
	18.95	5.50932	0	314.25	296.47	19.8
	18.9667	5.5059	0	314.5	296.73	19.8
	18.9833	5.50334	0	314.75	296.98	19.8
	19	5.50035	0	315	297.24	19.8
	19.0167	5.49864	0	315.25	297.49	19.8
	19.0333	5.4948	0	315.5	297.75	19.8
	19.05	5.49309	0	315.75	298	19.8
	19.0667	5.49053	0	316	298.26	19.8
	19.0833	5.48669	0	316.25	298.51	19.8
	19.1	5.48519	0	316.5	298.77	19.8
	19.1167	5.48199	0	316.75	299.02	19.8
	19.1333	5.47794	0	317	299.28	19.8
	19.15	5.47644	0	317.25	299.53	19.8
	19.1667	5.47366	0	317.5	299.79	19.8
	19.1833	5.47046	0	317.75	300.04	19.8
	19.2	5.46854	0	318	300.3	19.8
	19.2167	5.46534	0	318.25	300.55	19.8
	19.2333	5.46214	0	318.5	300.81	19.8
	19.25	5.45936	0	318.75	301.06	19.8
	19.2667	5.45659	0	319	301.32	19.9
	19.2833	5.45381	0	319.25	301.57	19.9
	19.3	5.45104	0	319.5	301.83	19.8
	19.3167	5.44741	0	319.75	302.08	19.8
	19.3333	5.44421	0	320	302.34	19.8
	19.35	5.44207	0	320.25	302.59	19.8
	19.3667	5.43887	0	320.5	302.85	19.8
	19.3833	5.43567	0	320.75	303.1	19.8
	19.4	5.43225	0	321	303.36	19.8
	19.4167	5.4299	0	321.25	303.61	19.8
	19.4333	5.42755	0	321.5	303.87	19.8
	19.45	5.42435	0	321.75	304.12	19.8
	19.4667	5.42243	0	322	304.38	19.8
	19.4833	5.41987	0	322.25	304.63	19.8
	19.5	5.41752	0	322.5	304.89	19.8
	19.5167	5.41411	0	322.75	305.14	19.8
	19.5333	5.41176	0	323	305.4	19.8
	19.55	5.4092	0	323.25	305.65	19.8
	19.5667	5.40599	0	323.5	305.91	19.8
	19.5833	5.403	0	323.75	306.16	19.8
	19.6	5.39938	0	324	306.42	19.9
	19.6167	5.39724	0	324.25	306.67	19.9
	19.6333	5.39468	0	324.5	306.93	19.8
	19.65	5.39169	0	324.75	307.18	19.8
	19.6667	5.38849	0	325	307.44	19.8
	19.6833	5.38486	0	325.25	307.69	19.8
	19.7	5.38272	0	325.5	307.95	19.8
	19.7167	5.38059	0	325.75	308.2	19.8
	19.7333	5.3776	0	326	308.46	19.8
	19.75	5.37547	0	326.25	308.71	19.8
	19.7667	5.37184	0	326.5	308.97	19.8
	19.7833	5.36927	0	326.75	309.22	19.8
	19.8	5.36757	0	327	309.47	19.8
	19.8167	5.36522	0	327.25	309.73	19.8
	19.8333	5.36266	0	327.5	309.98	19.9
	19.85	5.36052	0	327.75	310.24	19.9
	19.8667	5.35732	0	328	310.49	19.8
	19.8833	5.35433	0	328.25	310.75	19.8
	19.9	5.35198	0	328.5	311	19.8
	19.9167	5.34857	0	328.75	311.26	19.8
	19.9333	5.346	0	329	311.51	19.8
	19.95	5.3428	0	329.25	311.77	19.8
	19.9667	5.3411	0	329.5	312.02	19.8
	19.9833	5.33896	0	329.75	312.28	19.8
	20	5.33661	0	330	312.53	19.8
	20.0167	5.3332	0	330.25	312.79	19.8
	20.0333	5.33106	0	330.5	313.04	19.8
	20.05	5.32807	0	330.75	313.3	19.8
	20.0667	5.32573	0	331	313.55	19.8
	20.0833	5.3238	0	331.25	313.81	19.8
	20.1	5.32167	0	331.5	314.06	19.8
	20.1167	5.31889	0	331.75	314.32	19.8
	20.1333	5.31676	0	332	314.57	19.8
	20.15	5.3142	0	332.25	314.83	19.8
	20.1667	5.31121	0	332.5	315.08	19.8
	20.1833	5.3095	0	332.75	315.34	19.8
	20.2	5.30694	0	333	315.59	19.8
	20.2167	5.30395	0	333.25	315.85	19.8
	20.2333	5.30203	0	333.5	316.1	19.8
	20.25	5.29947	0	333.75	316.36	19.8
	20.2667	5.29733	0	334	316.61	19.8
	20.2833	5.29392	0	334.25	316.87	19.8
	20.3	5.29114	0	334.5	317.12	19.8
	20.3167	5.28837	0	334.75	317.38	19.8
	20.3333	5.28559	0	335	317.63	19.8
	20.35	5.28346	0	335.25	317.89	19.8
	20.3667	5.28132	0	335.5	318.14	19.8
	20.3833	5.2794	0	335.75	318.4	19.8
	20.4	5.27662	0	336	318.65	19.8
	20.4167	5.27406	0	336.25	318.91	19.8
	20.4333	5.27129	0	336.5	319.16	19.8
	20.45	5.26894	0	336.75	319.42	19.8
	20.4667	5.26595	0	337	319.67	19.8
	20.4833	5.26382	0	337.25	319.93	19.8
	20.5	5.26211	0	337.5	320.18	19.8
	20.5167	5.25933	0	337.75	320.44	19.8
	20.5333	5.25656	0	338	320.69	19.8
	20.55	5.25549	0	338.25	320.95	19.8
	20.5667	5.25293	0	338.5	321.2	19.8
	20.5833	5.24994	0	338.75	321.46	19.8
	20.6	5.24823	0	339	321.71	19.8
	20.6167	5.24546	0	339.25	321.96	19.8
	20.6333	5.24311	0	339.5	322.22	19.8
	20.65	5.24033	0	339.75	322.47	19.8
	20.6667	5.23799	0	340	322.73	19.8
	20.6833	5.235	0	340.25	322.98	19.8
	20.7	5.23372	0	340.5	323.24	19.8
	20.7167	5.23179	0	340.75	323.49	19.8
	20.7333	5.22923	0	341	323.75	19.8
	20.75	5.22688	0	341.25	324	19.8
	20.7667	5.22496	0	341.5	324.26	19.8
	20.7833	5.22261	0	341.75	324.51	19.8
	20.8	5.21984	0	342	324.77	19.8
	20.8167	5.2177	0	342.25	325.02	19.8
	20.8333	5.21493	0	342.5	325.28	19.8
	20.85	5.21258	0	342.75	325.53	19.8
	20.8667	5.21045	0	343	325.79	19.8
	20.8833	5.2081	0	343.25	326.04	19.8
	20.9	5.20575	0	343.5	326.3	19.8
	20.9167	5.20383	0	343.75	326.55	19.8
	20.9333	5.20148	0	344	326.81	19.8
	20.95	5.19871	0	344.25	327.06	19.8
	20.9667	5.19636	0	344.5	327.32	19.8
	20.9833	5.19486	0	344.75	327.57	19.8
	21	5.19251	0	345	327.83	19.8
	21.0167	5.18952	0	345.25	328.09	19.8
	21.0333	5.18696	0	345.5	328.34	19.8
	21.05	5.1844	0	345.75	328.6	19.8
	21.0667	5.18291	0	346	328.85	19.8
	21.0833	5.18013	0	346.25	329.11	19.8
	21.1	5.17757	0	346.5	329.36	19.8
	21.1167	5.17544	0	346.75	329.62	19.8
	21.1333	5.17223	0	347	329.88	19.8
	21.15	5.17031	0	347.25	330.13	19.8
	21.1667	5.16775	0	347.5	330.39	19.8
	21.1833	5.16476	0	347.75	330.64	19.8
	21.2	5.16284	0	348	330.9	19.8
	21.2167	5.16092	0	348.25	331.16	19.8
	21.2333	5.15836	0	348.5	331.41	19.8
	21.25	5.15622	0	348.75	331.67	19.8
	21.2667	5.15409	0	349	331.92	19.8
	21.2833	5.15217	0	349.25	332.18	19.8
	21.3	5.14939	0	349.5	332.44	19.8
	21.3167	5.14747	0	349.75	332.69	19.8
	21.3333	5.14469	0	350	332.95	19.8
	21.35	5.14235	0	350.25	333.21	19.8
	21.3667	5.14021	0	350.5	333.46	19.8
	21.3833	5.1385	0	350.75	333.72	19.8
	21.4	5.13594	0	351	333.98	19.8
	21.4167	5.13274	0	351.25	334.24	19.8
	21.4333	5.13018	0	351.5	334.49	19.8
	21.45	5.12719	0	351.75	334.75	19.8
	21.4667	5.12527	0	352	335.01	19.8
	21.4833	5.12313	0	352.25	335.26	19.8
	21.5	5.121	0	352.5	335.52	19.8
	21.5167	5.11844	0	352.75	335.78	19.8
	21.5333	5.11587	0	353	336.03	19.8
	21.55	5.11374	0	353.25	336.29	19.8
	21.5667	5.11139	0	353.5	336.55	19.8
	21.5833	5.10968	0	353.75	336.81	19.8
	21.6	5.10776	0	354	337.06	19.8
	21.6167	5.10541	0	354.25	337.32	19.8
	21.6333	5.10328	0	354.5	337.58	19.8
	21.65	5.1005	0	354.75	337.84	19.8
	21.6667	5.09773	0	355	338.09	19.8
	21.6833	5.09602	0	355.25	338.35	19.8
	21.7	5.09367	0	355.5	338.61	19.8
	21.7167	5.09111	0	355.75	338.87	19.8
	21.7333	5.0894	0	356	339.12	19.8
	21.75	5.08684	0	356.25	339.38	19.8
	21.7667	5.08513	0	356.5	339.64	19.8
	21.7833	5.08321	0	356.75	339.9	19.8
	21.8	5.08022	0	357	340.15	19.8
	21.8167	5.07809	0	357.25	340.41	19.8
	21.8333	5.07489	0	357.5	340.67	19.8
	21.85	5.07297	0	357.75	340.93	19.8
	21.8667	5.07019	0	358	341.18	19.8
	21.8833	5.06806	0	358.25	341.44	19.8
	21.9	5.06635	0	358.5	341.7	19.8
	21.9167	5.064	0	358.75	341.96	19.8
	21.9333	5.06144	0	359	342.22	19.8
	21.95	5.05888	0	359.25	342.47	19.8
	21.9667	5.05717	0	359.5	342.73	19.8
	21.9833	5.05525	0	359.75	342.99	19.8
	22	5.05311	0	360	343.25	19.8
	22.0167	5.05119	0	360.25	343.51	19.8
	22.0333	5.04906	0	360.5	343.76	19.8
	22.05	5.04692	0	360.75	344.02	19.8
	22.0667	5.04436	0	361	344.28	19.8
	22.0833	5.04223	0	361.25	344.54	19.8
	22.1	5.04052	0	361.5	344.8	19.8
	22.1167	5.0371	0	361.75	345.05	19.8
	22.1333	5.03539	0	362	345.31	19.8
	22.15	5.03283	0	362.25	345.57	19.8
	22.1667	5.03091	0	362.5	345.83	19.8
	22.1833	5.02771	0	362.75	346.08	19.8
	22.2	5.02621	0	363	346.34	19.8
	22.2167	5.02387	0	363.25	346.6	19.8
	22.2333	5.02109	0	363.5	346.86	19.8
	22.25	5.01896	0	363.75	347.12	19.8
	22.2667	5.01703	0	364	347.38	19.8
	22.2833	5.01447	0	364.25	347.63	19.8
	22.3	5.01234	0	364.5	347.89	19.8
	22.3167	5.00956	0	364.75	348.15	19.8
	22.3333	5.007	0	365	348.41	19.8
	22.35	5.00529	0	365.25	348.67	19.8
	22.3667	5.00295	0	365.5	348.92	19.8
	22.3833	5.00102	0	365.75	349.18	19.8
	22.4	4.99868	0	366	349.44	19.8
	22.4167	4.99611	0	366.25	349.7	19.8
	22.4333	4.99376	0	366.5	349.96	19.8
	22.45	4.99206	0	366.75	350.22	19.8
	22.4667	4.98886	0	367	350.47	19.8
	22.4833	4.98693	0	367.25	350.73	19.8
	22.5	4.98437	0	367.5	350.99	19.8
	22.5167	4.98288	0	367.75	351.25	19.8
	22.5333	4.98096	0	368	351.51	19.8
	22.55	4.97839	0	368.25	351.77	19.8
	22.5667	4.97583	0	368.5	352.02	19.8
	22.5833	4.97284	0	368.75	352.28	19.8
	22.6	4.97114	0	369	352.54	19.8
	22.6167	4.96943	0	369.25	352.8	19.8
	22.6333	4.96665	0	369.5	353.06	19.8
	22.65	4.96473	0	369.75	353.32	19.8
	22.6667	4.96324	0	370	353.57	19.8
	22.6833	4.9611	0	370.25	353.83	19.8
	22.7	4.95811	0	370.5	354.09	19.8
	22.7167	4.95683	0	370.75	354.35	19.8
	22.7333	4.95406	0	371	354.61	19.8
	22.75	4.95171	0	371.25	354.87	19.8
	22.7667	4.94893	0	371.5	355.13	19.8
	22.7833	4.94659	0	371.75	355.38	19.8
	22.8	4.94445	0	372	355.64	19.8
	22.8167	4.94253	0	372.25	355.9	19.8
	22.8333	4.93997	0	372.5	356.16	19.8
	22.85	4.93826	0	372.75	356.42	19.8
	22.8667	4.93613	0	373	356.68	19.8
	22.8833	4.93485	0	373.25	356.94	19.8
	22.9	4.9325	0	373.5	357.19	19.8
	22.9167	4.92972	0	373.75	357.45	19.8
	22.9333	4.92695	0	374	357.71	19.8
	22.95	4.92481	0	374.25	357.97	19.8
	22.9667	4.92268	0	374.5	358.23	19.8
	22.9833	4.91947	0	374.75	358.49	19.8
	23	4.91819	0	375	358.75	19.8
	23.0167	4.91649	0	375.25	359.01	19.8
	23.0333	4.91478	0	375.5	359.26	19.8
	23.05	4.91328	0	375.75	359.52	19.8
	23.0667	4.91094	0	376	359.78	19.8
	23.0833	4.90837	0	376.25	360.04	19.8
	23.1	4.90709	0	376.5	360.3	19.8
	23.1167	4.90368	0	376.75	360.56	19.8
	23.1333	4.90133	0	377	360.82	19.8
	23.15	4.90026	0	377.25	361.08	19.8
	23.1667	4.89663	0	377.5	361.34	19.8
	23.1833	4.89492	0	377.75	361.6	19.8
	23.2	4.89236	0	378	361.86	19.8
	23.2167	4.88937	0	378.25	362.11	19.8
	23.2333	4.88831	0	378.5	362.37	19.8
	23.25	4.88596	0	378.75	362.63	19.8
	23.2667	4.8834	0	379	362.89	19.8
	23.2833	4.8819	0	379.25	363.15	19.8
	23.3	4.87977	0	379.5	363.41	19.8
	23.3167	4.87721	0	379.75	363.67	19.8
	23.3333	4.8755	0	380	363.93	19.8
	23.35	4.87336	0	380.25	364.19	19.8
	23.3667	4.87123	0	380.5	364.45	19.8
	23.3833	4.86867	0	380.75	364.71	19.8
	23.4	4.86717	0	381	364.97	19.8
	23.4167	4.86546	0	381.25	365.22	19.8
	23.4333	4.86269	0	381.5	365.48	19.8
	23.45	4.8612	0	381.75	365.74	19.8
	23.4667	4.85949	0	382	366	19.8
	23.4833	4.85693	0	382.25	366.25	19.8
	23.5	4.85458	0	382.5	366.51	19.8
	23.5167	4.85266	0	382.75	366.77	19.8
	23.5333	4.84988	0	383	367.03	19.8
	23.55	4.84732	0	383.25	367.29	19.8
	23.5667	4.8454	0	383.5	367.55	19.8
	23.5833	4.84412	0	383.75	367.81	19.8
	23.6	4.84198	0	384	368.07	19.8
	23.6167	4.83921	0	384.25	368.33	19.8
	23.6333	4.83728	0	384.5	368.59	19.8
	23.65	4.83558	0	384.75	368.85	19.8
	23.6667	4.83323	0	385	369.11	19.8
	23.6833	4.83109	0	385.25	369.37	19.8
	23.7	4.82875	0	385.5	369.63	19.8
	23.7167	4.8264	0	385.75	369.89	19.8
	23.7333	4.82448	0	386	370.15	19.8
	23.75	4.82256	0	386.25	370.41	19.8
	23.7667	4.82063	0	386.5	370.67	19.8
	23.7833	4.81743	0	386.75	370.93	19.8
	23.8	4.81508	0	387	371.19	19.8
	23.8167	4.81273	0	387.25	371.45	19.8
	23.8333	4.81039	0	387.5	371.71	19.8
	23.85	4.80846	0	387.75	371.97	19.8
	23.8667	4.8059	0	388	372.23	19.8
	23.8833	4.80377	0	388.25	372.49	19.8
	23.9	4.8027	0	388.5	372.75	19.8
	23.9167	4.80035	0	388.75	373.01	19.8
	23.9333	4.79822	0	389	373.27	19.8
	23.95	4.79608	0	389.25	373.54	19.8
	23.9667	4.79352	0	389.5	373.8	19.8
	23.9833	4.79139	0	389.75	374.06	19.8
	24	4.78861	0	390	374.32	19.8
	24.0167	4.78712	0	390.25	374.58	19.8
	24.0333	4.78498	0	390.5	374.84	19.8
	24.05	4.78199	0	390.75	375.1	19.8
	24.0667	4.77965	0	391	375.36	19.8
	24.0833	4.77751	0	391.25	375.62	19.8
	24.1	4.77516	0	391.5	375.89	19.8
	24.1167	4.77367	0	391.75	376.15	19.8
	24.1333	4.77111	0	392	376.41	19.8
	24.15	4.76833	0	392.25	376.67	19.8
	24.1667	4.76534	0	392.5	376.93	19.8
	24.1833	4.76385	0	392.75	377.19	19.8
	24.2	4.76171	0	393	377.45	19.8
	24.2167	4.76022	0	393.25	377.71	19.8
	24.2333	4.7583	0	393.5	377.98	19.8
	24.25	4.75659	0	393.75	378.24	19.8
	24.2667	4.75424	0	394	378.5	19.8
	24.2833	4.75211	0	394.25	378.76	19.8
	24.3	4.75019	0	394.5	379.02	19.8
	24.3167	4.74826	0	394.75	379.28	19.8
	24.3333	4.74592	0	395	379.54	19.8
	24.35	4.74357	0	395.25	379.81	19.8
	24.3667	4.7425	0	395.5	380.07	19.8
	24.3833	4.73866	0	395.75	380.33	19.8
	24.4	4.73631	0	396	380.59	19.8
	24.4167	4.7346	0	396.25	380.85	19.8
	24.4333	4.73289	0	396.5	381.11	19.8
	24.45	4.73076	0	396.75	381.38	19.8
	24.4667	4.72798	0	397	381.64	19.8
	24.4833	4.72606	0	397.25	381.9	19.8
	24.5	4.72329	0	397.5	382.16	19.8
	24.5167	4.72179	0	397.75	382.42	19.8
	24.5333	4.71966	0	398	382.68	19.8
	24.55	4.71774	0	398.25	382.94	19.8
	24.5667	4.71496	0	398.5	383.21	19.8
	24.5833	4.71368	0	398.75	383.47	19.8
	24.6	4.71197	0	399	383.73	19.8
	24.6167	4.7092	0	399.25	383.99	19.8
	24.6333	4.70685	0	399.5	384.25	19.8
	24.65	4.70514	0	399.75	384.51	19.8
	24.6667	4.70258	0	400	384.78	19.8
	24.6833	4.70045	0	400.25	385.04	19.8
	24.7	4.69788	0	400.5	385.3	19.8
	24.7167	4.69511	0	400.75	385.56	19.8
	24.7333	4.69319	0	401	385.82	19.8
	24.75	4.69062	0	401.25	386.08	19.8
	24.7667	4.68892	0	401.5	386.35	19.8
	24.7833	4.68678	0	401.75	386.61	19.8
	24.8	4.68465	0	402	386.87	19.8
	24.8167	4.68273	0	402.25	387.13	19.8
	24.8333	4.68081	0	402.5	387.39	19.8
	24.85	4.67931	0	402.75	387.65	19.8
	24.8667	4.67632	0	403	387.91	19.8
	24.8833	4.67419	0	403.25	388.18	19.8
	24.9	4.67227	0	403.5	388.44	19.8
	24.9167	4.66992	0	403.75	388.7	19.8
	24.9333	4.66757	0	404	388.96	19.8
	24.95	4.66565	0	404.25	389.22	19.8
	24.9667	4.66373	0	404.5	389.48	19.8
	24.9833	4.66138	0	404.75	389.75	19.8
	25	4.65903	0	405	390.01	19.8
	25.0167	4.65647	0	405.25	390.27	19.8
	25.0333	4.65433	0	405.5	390.53	19.8
	25.05	4.6522	0	405.75	390.79	19.8
	25.0667	4.64964	0	406	391.05	19.8
	25.0833	4.64772	0	406.25	391.32	19.8
	25.1	4.64537	0	406.5	391.58	19.8
	25.1167	4.64323	0	406.75	391.84	19.8
	25.1333	4.64067	0	407	392.1	19.8
	25.15	4.63896	0	407.25	392.36	19.8
	25.1667	4.63747	0	407.5	392.62	19.8
	25.1833	4.63469	0	407.75	392.89	19.8
	25.2	4.63192	0	408	393.15	19.8
	25.2167	4.62978	0	408.25	393.41	19.8
	25.2333	4.62744	0	408.5	393.67	19.8
	25.25	4.62658	0	408.75	393.93	19.8
	25.2667	4.62466	0	409	394.19	19.8
	25.2833	4.62167	0	409.25	394.46	19.8
	25.3	4.61996	0	409.5	394.72	19.8
	25.3167	4.6174	0	409.75	394.98	19.8
	25.3333	4.61505	0	410	395.24	19.8
	25.35	4.61292	0	410.25	395.5	19.8
	25.3667	4.61014	0	410.5	395.76	19.8
	25.3833	4.60822	0	410.75	396.03	19.8
	25.4	4.60651	0	411	396.29	19.8
	25.4167	4.60395	0	411.25	396.55	19.8
	25.4333	4.60224	0	411.5	396.81	19.8
	25.45	4.5999	0	411.75	397.07	19.8
	25.4667	4.59776	0	412	397.33	19.8
	25.4833	4.59541	0	412.25	397.6	19.8
	25.5	4.59285	0	412.5	397.86	19.8
	25.5167	4.59029	0	412.75	398.12	19.8
	25.5333	4.58837	0	413	398.38	19.8
	25.55	4.58623	0	413.25	398.64	19.8
	25.5667	4.58431	0	413.5	398.91	19.8
	25.5833	4.58196	0	413.75	399.17	19.8
	25.6	4.58047	0	414	399.43	19.8
	25.6167	4.57727	0	414.25	399.69	19.8
	25.6333	4.57471	0	414.5	399.95	19.8
	25.65	4.57343	0	414.75	400.21	19.8
	25.6667	4.57022	0	415	400.48	19.8
	25.6833	4.5683	0	415.25	400.74	19.8
	25.7	4.56531	0	415.5	401	19.8
	25.7167	4.56318	0	415.75	401.26	19.8
	25.7333	4.56126	0	416	401.52	19.8
	25.75	4.55934	0	416.25	401.79	19.8
	25.7667	4.55635	0	416.5	402.05	19.8
	25.7833	4.55443	0	416.75	402.31	19.8
	25.8	4.55144	0	417	402.57	19.8
	25.8167	4.5493	0	417.25	402.83	19.8
	25.8333	4.54695	0	417.5	403.09	19.8
	25.85	4.54482	0	417.75	403.36	19.8
	25.8667	4.54226	0	418	403.62	19.8
	25.8833	4.54055	0	418.25	403.88	19.8
	25.9	4.53863	0	418.5	404.14	19.8
	25.9167	4.53607	0	418.75	404.4	19.8
	25.9333	4.53414	0	419	404.67	19.8
	25.95	4.53116	0	419.25	404.93	19.8
	25.9667	4.52881	0	419.5	405.19	19.8
	25.9833	4.52667	0	419.75	405.45	19.8
	26	4.52411	0	420	405.71	19.8
	26.0167	4.52155	0	420.25	405.98	19.8
	26.0333	4.51877	0	420.5	406.24	19.8
	26.05	4.51728	0	420.75	406.5	19.8
	26.0667	4.51536	0	421	406.76	19.8
	26.0833	4.51216	0	421.25	407.02	19.8
	26.1	4.51002	0	421.5	407.29	19.8
	26.1167	4.50746	0	421.75	407.55	19.8
	26.1333	4.50511	0	422	407.81	19.8
	26.15	4.50276	0	422.25	408.07	19.8
	26.1667	4.50084	0	422.5	408.34	19.8
	26.1833	4.49849	0	422.75	408.6	19.8
	26.2	4.49636	0	423	408.86	19.8
	26.2167	4.49337	0	423.25	409.12	19.8
	26.2333	4.49017	0	423.5	409.38	19.8
	26.25	4.48803	0	423.75	409.65	19.8
	26.2667	4.48547	0	424	409.91	19.8
	26.2833	4.48376	0	424.25	410.17	19.8
	26.3	4.4812	0	424.5	410.43	19.8
	26.3167	4.4795	0	424.75	410.7	19.8
	26.3333	4.47672	0	425	410.96	19.8
	26.35	4.47394	0	425.25	411.22	19.8
	26.3667	4.47181	0	425.5	411.48	19.8
	26.3833	4.46925	0	425.75	411.74	19.8
	26.4	4.4669	0	426	412.01	19.8
	26.4167	4.46519	0	426.25	412.27	19.8
	26.4333	4.4622	0	426.5	412.53	19.8
	26.45	4.45964	0	426.75	412.79	19.8
	26.4667	4.45729	0	427	413.06	19.8
	26.4833	4.45537	0	427.25	413.32	19.8
	26.5	4.45345	0	427.5	413.58	19.8
	26.5167	4.45089	0	427.75	413.84	19.8
	26.5333	4.44726	0	428	414.11	19.8
	26.55	4.44448	0	428.25	414.37	19.8
	26.5667	4.44107	0	428.5	414.63	19.8
	26.5833	4.43915	0	428.75	414.89	19.8
	26.6	4.43659	0	429	415.16	19.8
	26.6167	4.43424	0	429.25	415.42	19.8
	26.6333	4.43296	0	429.5	415.68	19.8
	26.65	4.43018	0	429.75	415.94	19.8
	26.6667	4.42741	0	430	416.21	19.8
	26.6833	4.42463	0	430.25	416.47	19.8
	26.7	4.42185	0	430.5	416.73	19.8
	26.7167	4.42015	0	430.75	416.99	19.8
	26.7333	4.41695	0	431	417.26	19.8
	26.75	4.41438	0	431.25	417.52	19.8
	26.7667	4.41204	0	431.5	417.78	19.8
	26.7833	4.41011	0	431.75	418.04	19.8
	26.8	4.40755	0	432	418.31	19.8
	26.8167	4.40478	0	432.25	418.57	19.8
	26.8333	4.40221	0	432.5	418.83	19.8
	26.85	4.39859	0	432.75	419.09	19.8
	26.8667	4.39731	0	433	419.36	19.8
	26.8833	4.39389	0	433.25	419.62	19.8
	26.9	4.39047	0	433.5	419.88	19.8
	26.9167	4.38834	0	433.75	420.14	19.8
	26.9333	4.38642	0	434	420.41	19.8
	26.95	4.38386	0	434.25	420.67	19.8
	26.9667	4.38087	0	434.5	420.93	19.8
	26.9833	4.37895	0	434.75	421.19	19.8
	27	4.37596	0	435	421.46	19.8
	27.0167	4.37318	0	435.25	421.72	19.8
	27.0333	4.37083	0	435.5	421.98	19.8
	27.05	4.36849	0	435.75	422.25	19.8
	27.0667	4.36592	0	436	422.51	19.8
	27.0833	4.36272	0	436.25	422.77	19.8
	27.1	4.35995	0	436.5	423.03	19.8
	27.1167	4.35781	0	436.75	423.3	19.8
	27.1333	4.35568	0	437	423.56	19.8
	27.15	4.35205	0	437.25	423.82	19.8
	27.1667	4.34885	0	437.5	424.09	19.8
	27.1833	4.34607	0	437.75	424.35	19.8
	27.2	4.34415	0	438	424.61	19.8
	27.2167	4.3418	0	438.25	424.87	19.8
	27.2333	4.33924	0	438.5	425.14	19.8
	27.25	4.33561	0	438.75	425.4	19.8
	27.2667	4.33369	0	439	425.66	19.8
	27.2833	4.33049	0	439.25	425.93	19.8
	27.3	4.3292	0	439.5	426.19	19.8
	27.3167	4.32579	0	439.75	426.45	19.8
	27.3333	4.32301	0	440	426.71	19.8
	27.35	4.32067	0	440.25	426.98	19.8
	27.3667	4.31789	0	440.5	427.24	19.8
	27.3833	4.31533	0	440.75	427.5	19.8
	27.4	4.31255	0	441	427.77	19.8
	27.4167	4.30957	0	441.25	428.03	19.8
	27.4333	4.30764	0	441.5	428.29	19.8
	27.45	4.30508	0	441.75	428.56	19.8
	27.4667	4.30167	0	442	428.82	19.8
	27.4833	4.29932	0	442.25	429.08	19.8
	27.5	4.29569	0	442.5	429.34	19.8
	27.5167	4.29249	0	442.75	429.61	19.8
	27.5333	4.28971	0	443	429.87	19.8
	27.55	4.28651	0	443.25	430.13	19.8
	27.5667	4.28416	0	443.5	430.39	19.8
	27.5833	4.28139	0	443.75	430.66	19.8
	27.6	4.27904	0	444	430.92	19.8
	27.6167	4.27584	0	444.25	431.18	19.8
	27.6333	4.27263	0	444.5	431.45	19.8
	27.65	4.26922	0	444.75	431.71	19.8
	27.6667	4.26666	0	445	431.97	19.8
	27.6833	4.26367	0	445.25	432.24	19.8
	27.7	4.26089	0	445.5	432.5	19.8
	27.7167	4.25918	0	445.75	432.76	19.8
	27.7333	4.25598	0	446	433.02	19.8
	27.75	4.25235	0	446.25	433.29	19.8
	27.7667	4.24979	0	446.5	433.55	19.8
	27.7833	4.24744	0	446.75	433.81	19.8
	27.8	4.24445	0	447	434.08	19.8
	27.8167	4.24189	0	447.25	434.34	19.8
	27.8333	4.23869	0	447.5	434.6	19.8
	27.85	4.23549	0	447.75	434.87	19.8
	27.8667	4.23165	0	448	435.13	19.8
	27.8833	4.22951	0	448.25	435.39	19.8
	27.9	4.22631	0	448.5	435.65	19.8
	27.9167	4.22375	0	448.75	435.92	19.8
	27.9333	4.2199	0	449	436.18	19.8
	27.95	4.21756	0	449.25	436.44	19.8
	27.9667	4.21478	0	449.5	436.71	19.8
	27.9833	4.21201	0	449.75	436.97	19.8
	28	4.20944	0	450	437.23	19.8
	28.0167	4.20646	0	450.25	437.49	19.8
	28.0333	4.20368	0	450.5	437.76	19.8
	28.05	4.20026	0	450.75	438.02	19.8
	28.0667	4.1977	0	451	438.28	19.8
	28.0833	4.19429	0	451.25	438.55	19.8
	28.1	4.19215	0	451.5	438.81	19.8
	28.1167	4.1898	0	451.75	439.07	19.8
	28.1333	4.18596	0	452	439.34	19.8
	28.15	4.18276	0	452.25	439.6	19.8
	28.1667	4.17934	0	452.5	439.86	19.8
	28.1833	4.17699	0	452.75	440.13	19.8
	28.2	4.17529	0	453	440.39	19.8
	28.2167	4.17187	0	453.25	440.65	19.8
	28.2333	4.16888	0	453.5	440.92	19.8
	28.25	4.16504	0	453.75	441.18	19.8
	28.2667	4.16162	0	454	441.44	19.8
	28.2833	4.15928	0	454.25	441.71	19.8
	28.3	4.1565	0	454.5	441.97	19.8
	28.3167	4.15373	0	454.75	442.23	19.8
	28.3333	4.15138	0	455	442.5	19.8
	28.35	4.1486	0	455.25	442.76	19.8
	28.3667	4.1454	0	455.5	443.02	19.8
	28.3833	4.14305	0	455.75	443.29	19.8
	28.4	4.13942	0	456	443.55	19.8
	28.4167	4.13708	0	456.25	443.81	19.8
	28.4333	4.13473	0	456.5	444.08	19.8
	28.45	4.13238	0	456.75	444.34	19.8
	28.4667	4.12768	0	457	444.6	19.8
	28.4833	4.12597	0	457.25	444.87	19.8
	28.5	4.12341	0	457.5	445.13	19.8
	28.5167	4.12021	0	457.75	445.4	19.8
	28.5333	4.11914	0	458	445.66	19.8
	28.55	4.11594	0	458.25	445.92	19.8
	28.5667	4.11317	0	458.5	446.19	19.8
	28.5833	4.10996	0	458.75	446.45	19.8
	28.6	4.10655	0	459	446.71	19.8
	28.6167	4.10356	0	459.25	446.98	19.8
	28.6333	4.10142	0	459.5	447.24	19.8
	28.65	4.09779	0	459.75	447.51	19.8
	28.6667	4.09545	0	460	447.77	19.8
	28.6833	4.09331	0	460.25	448.03	19.8
	28.7	4.09032	0	460.5	448.3	19.8
	28.7167	4.08797	0	460.75	448.56	19.8
	28.7333	4.08563	0	461	448.82	19.8
	28.75	4.08306	0	461.25	449.09	19.8
	28.7667	4.08072	0	461.5	449.35	19.8
	28.7833	4.07751	0	461.75	449.62	19.8
	28.8	4.07495	0	462	449.88	19.8
	28.8167	4.07303	0	462.25	450.14	19.8
	28.8333	4.07004	0	462.5	450.41	19.8
	28.85	4.06705	0	462.75	450.67	19.8
	28.8667	4.06471	0	463	450.94	19.8
	28.8833	4.0615	0	463.25	451.2	19.8
	28.9	4.05894	0	463.5	451.46	19.8
	28.9167	4.05595	0	463.75	451.73	19.8
	28.9333	4.05403	0	464	451.99	19.8
	28.95	4.05083	0	464.25	452.26	19.8
	28.9667	4.04827	0	464.5	452.52	19.8
	28.9833	4.04613	0	464.75	452.78	19.8
	29	4.04336	0	465	453.05	19.7
	29.0167	4.04165	0	465.25	453.31	19.7
	29.0333	4.03866	0	465.5	453.58	19.8
	29.05	4.03653	0	465.75	453.84	19.8
	29.0667	4.03418	0	466	454.1	19.8
	29.0833	4.03204	0	466.25	454.37	19.8
	29.1	4.02905	0	466.5	454.63	19.8
	29.1167	4.02607	0	466.75	454.89	19.8
	29.1333	4.02393	0	467	455.16	19.8
	29.15	4.02137	0	467.25	455.42	19.8
	29.1667	4.01881	0	467.5	455.69	19.8
	29.1833	4.01539	0	467.75	455.95	19.8
	29.2	4.01347	0	468	456.21	19.8
	29.2167	4.00984	0	468.25	456.48	19.8
	29.2333	4.00835	0	468.5	456.74	19.8
	29.25	4.006	0	468.75	457	19.8
	29.2667	4.00322	0	469	457.27	19.8
	29.2833	4.0013	0	469.25	457.53	19.8
	29.3	3.99959	0	469.5	457.79	19.8
	29.3167	3.99682	0	469.75	458.06	19.8
	29.3333	3.99383	0	470	458.32	19.8
	29.35	3.99169	0	470.25	458.59	19.8
	29.3667	3.98999	0	470.5	458.85	19.8
	29.3833	3.98785	0	470.75	459.11	19.8
	29.4	3.98593	0	471	459.38	19.8
	29.4167	3.98358	0	471.25	459.64	19.8
	29.4333	3.9806	0	471.5	459.9	19.7
	29.45	3.97846	0	471.75	460.17	19.7
	29.4667	3.9759	0	472	460.43	19.8
	29.4833	3.97291	0	472.25	460.69	19.8
	29.5	3.97099	0	472.5	460.95	19.8
	29.5167	3.96885	0	472.75	461.22	19.8
	29.5333	3.96693	0	473	461.48	19.8
	29.55	3.96416	0	473.25	461.74	19.8
	29.5667	3.96159	0	473.5	462	19.8
	29.5833	3.95946	0	473.75	462.26	19.8
	29.6	3.95775	0	474	462.53	19.8
	29.6167	3.95626	0	474.25	462.79	19.8
	29.6333	3.95412	0	474.5	463.05	19.8
	29.65	3.95135	0	474.75	463.31	19.8
	29.6667	3.94793	0	475	463.58	19.8
	29.6833	3.94601	0	475.25	463.84	19.8
	29.7	3.9443	0	475.5	464.1	19.8
	29.7167	3.94217	0	475.75	464.37	19.8
	29.7333	3.94046	0	476	464.63	19.8
	29.75	3.93726	0	476.25	464.89	19.8
	29.7667	3.93512	0	476.5	465.15	19.8
	29.7833	3.93342	0	476.75	465.41	19.8
	29.8	3.93085	0	477	465.68	19.8
	29.8167	3.92851	0	477.25	465.94	19.8
	29.8333	3.92594	0	477.5	466.2	19.8
	29.85	3.92402	0	477.75	466.46	19.8
	29.8667	3.92317	0	478	466.72	19.8
	29.8833	3.91975	0	478.25	466.99	19.8
	29.9	3.91741	0	478.5	467.25	19.8
	29.9167	3.91698	0	478.75	467.51	19.8
	29.9333	3.9142	0	479	467.77	19.8
	29.95	3.91164	0	479.25	468.03	19.8
	29.9667	3.90887	0	479.5	468.29	19.8
	29.9833	3.90609	0	479.75	468.55	19.8
	30	3.90353	0	480	468.82	19.8
	30.0167	3.90225	0	480.25	469.08	19.8
	30.0333	3.90097	0	480.5	469.34	19.8
	30.05	3.89798	0	480.75	469.6	19.8
	30.0667	3.89606	0	481	469.86	19.8
	30.0833	3.89414	0	481.25	470.12	19.8
	30.1	3.89179	0	481.5	470.38	19.8
	30.1167	3.88965	0	481.75	470.64	19.8
	30.1333	3.88858	0	482	470.91	19.8
	30.15	3.88538	0	482.25	471.17	19.8
	30.1667	3.88304	0	482.5	471.43	19.8
	30.1833	3.88111	0	482.75	471.69	19.8
	30.2	3.87941	0	483	471.95	19.8
	30.2167	3.87684	0	483.25	472.21	19.8
	30.2333	3.87492	0	483.5	472.47	19.8
	30.25	3.873	0	483.75	472.73	19.8
	30.2667	3.87065	0	484	472.99	19.8
	30.2833	3.8683	0	484.25	473.25	19.8
	30.3	3.8666	0	484.5	473.51	19.8
	30.3167	3.86532	0	484.75	473.78	19.8
	30.3333	3.8634	0	485	474.04	19.8
	30.35	3.86147	0	485.25	474.3	19.8
	30.3667	3.85891	0	485.5	474.56	19.8
	30.3833	3.85635	0	485.75	474.82	19.8
	30.4	3.85443	0	486	475.08	19.8
	30.4167	3.85293	0	486.25	475.34	19.8
	30.4333	3.85059	0	486.5	475.6	19.8
	30.45	3.84845	0	486.75	475.86	19.8
	30.4667	3.84653	0	487	476.12	19.8
	30.4833	3.8444	0	487.25	476.38	19.8
	30.5	3.84247	0	487.5	476.64	19.8
	30.5167	3.84055	0	487.75	476.9	19.8
	30.5333	3.83863	0	488	477.16	19.8
	30.55	3.83671	0	488.25	477.42	19.8
	30.5667	3.83521	0	488.5	477.68	19.8
	30.5833	3.83351	0	488.75	477.94	19.8
	30.6	3.83137	0	489	478.2	19.8
	30.6167	3.82945	0	489.25	478.46	19.8
	30.6333	3.82796	0	489.5	478.72	19.8
	30.65	3.82539	0	489.75	478.98	19.8
	30.6667	3.82305	0	490	479.24	19.8
	30.6833	3.82155	0	490.25	479.5	19.8
	30.7	3.81942	0	490.5	479.76	19.8
	30.7167	3.8175	0	490.75	480.02	19.8
	30.7333	3.81579	0	491	480.28	19.8
	30.75	3.81301	0	491.25	480.54	19.8
	30.7667	3.81152	0	491.5	480.8	19.8
	30.7833	3.80981	0	491.75	481.06	19.8
	30.8	3.80704	0	492	481.32	19.8
	30.8167	3.80575	0	492.25	481.58	19.8
	30.8333	3.80405	0	492.5	481.84	19.8
	30.85	3.80234	0	492.75	482.1	19.8
	30.8667	3.80063	0	493	482.36	19.8
	30.8833	3.79914	0	493.25	482.62	19.8
	30.9	3.79679	0	493.5	482.88	19.8
	30.9167	3.79444	0	493.75	483.14	19.8
	30.9333	3.79252	0	494	483.4	19.8
	30.95	3.79081	0	494.25	483.66	19.8
	30.9667	3.78868	0	494.5	483.92	19.8
	30.9833	3.78654	0	494.75	484.18	19.8
	31	3.7859	0	495	484.44	19.8
	31.0167	3.78355	0	495.25	484.7	19.8
	31.0333	3.7812	0	495.5	484.96	19.8
	31.05	3.78014	0	495.75	485.22	19.8
	31.0667	3.77779	0	496	485.48	19.8
	31.0833	3.77523	0	496.25	485.74	19.8
	31.1	3.77373	0	496.5	485.99	19.8
	31.1167	3.77309	0	496.75	486.25	19.8
	31.1333	3.77117	0	497	486.51	19.8
	31.15	3.76882	0	497.25	486.77	19.8
	31.1667	3.76754	0	497.5	487.03	19.8
	31.1833	3.76605	0	497.75	487.29	19.8
	31.2	3.76455	0	498	487.55	19.8
	31.2167	3.76157	0	498.25	487.81	19.8
	31.2333	3.76028	0	498.5	488.07	19.8
	31.25	3.75858	0	498.75	488.33	19.8
	31.2667	3.75644	0	499	488.59	19.8
	31.2833	3.75495	0	499.25	488.85	19.8
	31.3	3.7526	0	499.5	489.11	19.8
	31.3167	3.75068	0	499.75	489.37	19.8
	31.3333	3.75004	0	500	489.63	19.8
	31.35	3.7479	0	500.25	489.89	19.8
	31.3667	3.74598	0	500.5	490.15	19.8
	31.3833	3.7447	0	500.75	490.4	19.8
	31.4	3.74278	0	501	490.66	19.8
	31.4167	3.74064	0	501.25	490.92	19.8
	31.4333	3.73894	0	501.5	491.18	19.8
	31.45	3.73766	0	501.75	491.44	19.8
	31.4667	3.73637	0	502	491.7	19.8
	31.4833	3.73424	0	502.25	491.96	19.8
	31.5	3.73232	0	502.5	492.22	19.8
	31.5167	3.73104	0	502.75	492.48	19.8
	31.5333	3.72933	0	503	492.74	19.8
	31.55	3.72805	0	503.25	493	19.8
	31.5667	3.72634	0	503.5	493.26	19.8
	31.5833	3.72463	0	503.75	493.52	19.8
	31.6	3.72293	0	504	493.77	19.8
	31.6167	3.72143	0	504.25	494.03	19.8
	31.6333	3.72079	0	504.5	494.29	19.8
	31.65	3.7193	0	504.75	494.55	19.8
	31.6667	3.71588	0	505	494.81	19.8
	31.6833	3.71481	0	505.25	495.07	19.8
	31.7	3.71332	0	505.5	495.33	19.8
	31.7167	3.71204	0	505.75	495.59	19.8
	31.7333	3.71054	0	506	495.85	19.8
	31.75	3.70948	0	506.25	496.11	19.8
	31.7667	3.70734	0	506.5	496.37	19.8
	31.7833	3.70563	0	506.75	496.63	19.8
	31.8	3.70457	0	507	496.89	19.8
	31.8167	3.70307	0	507.25	497.15	19.8
	31.8333	3.70136	0	507.5	497.41	19.8
	31.85	3.70008	0	507.75	497.66	19.8
	31.8667	3.69859	0	508	497.92	19.8
	31.8833	3.6971	0	508.25	498.18	19.8
	31.9	3.69539	0	508.5	498.44	19.8
	31.9167	3.69347	0	508.75	498.7	19.8
	31.9333	3.69197	0	509	498.96	19.8
	31.95	3.69026	0	509.25	499.22	19.8
	31.9667	3.68856	0	509.5	499.48	19.8
	31.9833	3.68749	0	509.75	499.74	19.8
	32	3.68621	0	510	500	19.8
	32.0167	3.6845	0	510.25	500.26	19.8
	32.0333	3.68279	0	510.5	500.51	19.8
	32.05	3.68066	0	510.75	500.77	19.8
	32.0667	3.67895	0	511	501.03	19.8
	32.0833	3.67874	0	511.25	501.29	19.8
	32.1	3.67724	0	511.5	501.55	19.8
	32.1167	3.67489	0	511.75	501.81	19.8
	32.1333	3.67319	0	512	502.07	19.8
	32.15	3.6719	0	512.25	502.33	19.8
	32.1667	3.6702	0	512.5	502.59	19.8
	32.1833	3.66913	0	512.75	502.85	19.8
	32.2	3.66849	0	513	503.11	19.8
	32.2167	3.66742	0	513.25	503.37	19.8
	32.2333	3.66507	0	513.5	503.62	19.8
	32.25	3.66337	0	513.75	503.88	19.8
	32.2667	3.6623	0	514	504.14	19.8
	32.2833	3.66102	0	514.25	504.4	19.8
	32.3	3.6591	0	514.5	504.66	19.8
	32.3167	3.65717	0	514.75	504.92	19.8
	32.3333	3.65611	0	515	505.18	19.8
	32.35	3.65419	0	515.25	505.44	19.8
	32.3667	3.65248	0	515.5	505.7	19.8
	32.3833	3.65141	0	515.75	505.96	19.8
	32.4	3.65077	0	516	506.22	19.8
	32.4167	3.64949	0	516.25	506.48	19.8
	32.4333	3.64799	0	516.5	506.74	19.8
	32.45	3.64693	0	516.75	506.99	19.8
	32.4667	3.64565	0	517	507.25	19.8
	32.4833	3.64458	0	517.25	507.51	19.8
	32.5	3.64309	0	517.5	507.77	19.8
	32.5167	3.64159	0	517.75	508.03	19.8
	32.5333	3.64031	0	518	508.29	19.8
	32.55	3.63882	0	518.25	508.55	19.8
	32.5667	3.63689	0	518.5	508.81	19.8
	32.5833	3.6354	0	518.75	509.07	19.8
	32.6	3.63455	0	519	509.33	19.8
	32.6167	3.63326	0	519.25	509.59	19.8
	32.6333	3.6322	0	519.5	509.85	19.8
	32.65	3.63092	0	519.75	510.11	19.8
	32.6667	3.62942	0	520	510.37	19.8
	32.6833	3.62835	0	520.25	510.63	19.8
	32.7	3.62686	0	520.5	510.89	19.8
	32.7167	3.62537	0	520.75	511.15	19.8
	32.7333	3.6243	0	521	511.41	19.8
	32.75	3.62302	0	521.25	511.67	19.8
	32.7667	3.62216	0	521.5	511.93	19.8
	32.7833	3.6211	0	521.75	512.19	19.8
	32.8	3.6196	0	522	512.45	19.8
	32.8167	3.61853	0	522.25	512.71	19.8
[truncated: 1,149 more rows]
